# Supplementary material for: Overexpression of miR-669m inhibits erythroblast differentiation
Source: Sci Rep. 2020 Aug 11;10:13554. doi: 10.1038/s41598-020-70442-y (PMC7419302; doi:10.1038/s41598-020-70442-y)
Supplement: Supplementary file 2 — Dataset S1 [file 41598_2020_70442_MOESM2_ESM.xlsx]

## Sheet: Title and authors
Overexpression of microRNA, miR-669m, inhibits erythroblast differentiation
Ryutaro Kotaki1), Masaharu Kawashima1, 2), Asuka Yamaguchi1, 3), Naoto Suzuki1), 3), 4) Ryo Koyama-Nasu1), Daisuke Ogiya5), Kazuki Okuyama1), Yuichiro Yamamoto1), Masako Takamatsu1), Natsumi Kurosaki1), Kiyoshi Ando5), Akihiko Murata6),
Masato Ohtsuka7), So Nakagawa8, 9), Koko Katagiri3), and Ai Kotani1, 10, 11)
1Department of Hematological Malignancy, Institute of Medical Science , Tokai University, Isehara, Kanagawa, Japan.
2Division of Clinical Oncology and Hematology, The Jikei University School of Medicine, Minato-ku, Tokyo, Japan.
3Department of Biosciences, School of Science, Kitasato University, Sagamihara, Kanagawa, Japan.
4Department of Computational Biology and Medical Sciences, Graduate School of Frontier Sciences, The University of Tokyo, Kashiwa, Chiba, Japan.
5Department of Hematology and Oncology, Tokai University School of Medicine, Isehara, Kanagawa, Japan.
6Division of Immunology, Department of Molecular and Cellular Biology, School of Life Science, Faculty of Medicine, Tottori University, Yonago, Tottori, Japan.
7Department of Molecular Life Science, Division of Basic Medical Science and Molecular Medicine, Tokai University School of Medicine, Isehara, Kanagawa, Japan
8Biomedical Informatics Laboratory, Department of Molecular Life Science, Tokai University School of Medicine, Isehara, Kanagawa, Japan.
9Micro/Nano Technology Center, Tokai University, Hiratsuka, Kanagawa, Japan. 10Precursory Research for Embryonic Science and Technology, Japan Science and
Technology Agency, Saitama, Japan.
11AMED-PRIME, Japan Agency for Medical Research and Development, Tokyo, Japan.
Supplemental dataset S1

## Sheet: dataset S1
Targetscan miR-466/669m-5p			Targetscan miR-467-3p			Score < -0.5 (457 genes)			Erythroblasts RNA-seq data						Target genes (Score < -0.5)							Target gene (Score < −0.5) with R2 <R3 and R2 < R4
GeneID	Score (5p)		GeneID	Score (3p)		GeneID	Score (5p+3p)		GeneID	R2.RPKM	R3.RPKM	R4.RPKM	R5.RPKM		GeneID	R2.RPKM	R3.RPKM	R4.RPKM	R5.RPKM	mean		GeneID	R2.RPKM	R3.RPKM	R4.RPKM	R5.RPKM	Score (5p+3p)
Bmp7	-4.18		Plag1	-2.5		Slc6a19	-5.15		Rps27	304.91	39.02	0	0		Tmem181	3.43	0	0.17	0.45	1.0125		Cd59a	2.14	15.59	18.96	12.52	-0.59
Slc6a19	-3.48		Slc6a19	-1.67		Bmp7	-4.4		Gapdh	217.79	0	36.47	96.51		Ncam1	3.2	0.16	0.05	0.3	0.9275		Igfbp1	0.41	2.01	0.53	3.08	-0.5
Gm11007	-3.33		Six6	-1.63		Kcna2	-3.7		Rps13	43.56	58.54	0	48.25		Clec4a3	0.89	0.07	0	0.31	0.3175		Ccrl2	1.82	8.01	8.68	8.43	-0.51
Gm2007	-3.32		Gm3183	-1.6		Gm11007	-3.45		Rpl23a	43.56	0	0	48.25		Dhdh	2.35	0.26	0.06	0.34	0.7525		Aqp8	0.21	1.14	0.55	0.87	-0.57
B230216G23Rik	-2.41		Casp8ap2	-1.41		Gm2007	-3.44		Rps12	43.56	0	0	0		Chst12	33.65	2.96	1.38	3.52	10.3775		Gpr37	0	0.02	0.07	0.14	-0.52
Kcna2	-2.37		Rcn2	-1.37		Zfp266	-3		Snord34	36.53	0	0	3.11		Spn	73.62	7.41	3.22	6.52	22.6925		Slc22a4	11.18	35.87	33.26	23.65	-1
Onecut3	-2.25		Pigg	-1.35		B230216G23Rik	-2.52		Sumo2	0	39.02	36.47	0		Cldn15	6.61	0.26	0.33	0.35	1.8875		Akap7	1.61	4.43	5.2	2.95	-0.67
Zfp266	-2.01		Hmgxb4	-1.34		Slc5a3	-2.51		Snord32a	17.99	11.88	0.79	0		Pex26	5.35	0.95	0.21	0.69	1.8		Xk	11.01	21.68	15.22	7.59	-0.52
Proz	-1.98		Kcna2	-1.33		Plag1	-2.5		Rnu12	0	2.6	12.16	19.3		Dhrs7	8.29	1	0.36	0.95	2.65		Gp9	7.83	19.67	8.53	11.54	-0.56
Pitpnb	-1.98		Cxcl5	-1.31		Tmem236	-2.47		Gm10052	13.61	1.22	0	0		Atp11a	5.46	0.62	0.23	0.44	1.6875		Irx2	0.02	0.03	0.07	0.13	-0.76
Elfn1	-1.59		Slc5a3	-1.31		Onecut3	-2.29		Clm3	0	0	0	12.06		Camk2a	1.34	0.12	0.03	0.14	0.4075		AI182371	0.1	0.14	0.14	0.04	-0.63
Slc46a3	-1.56		Plcb1	-1.25		Six6	-2.27		Rpl9	10.45	6.24	0	3.86		Spns3	12.36	1.62	0.57	1.14	3.9225		Samd5	0	0.03	0.03	0.08	-0.5
Psmd4	-1.55		Mcu	-1.22		Ostm1	-2.15		Ly6d	7.73	0.13	0	0.58		Orai2	10.1	0.76	0.46	1.28	3.15		Cttnbp2	0.13	0.37	0.29	0.25	-1.08
Igf2	-1.53		Cmpk2	-1.18		Pygo1	-2.11		Nanp	6.81	0	0	7.54		Clec7a	1.66	0.32	0.2	0.05	0.5575		Inhbb	0.04	0.05	0.1	0.02	-0.77
Ric8b	-1.53		Esp24	-1.17		Zfp952	-2.1		Snhg7	7.41	1.37	0	1.78		Ankrd13b	14.68	1.18	0.74	2.12	4.68		Elavl4	0	0.02	0.01	0.05	-1.24
Prdm8	-1.49		Lrr1	-1.16		Casd1	-2.08		Sp140	7.35	0.73	0	0.3		Adamts10	5.52	0.8	0.26	0.46	1.76		Rad51c	1.31	2.57	1.33	1.55	-0.64
Asb17	-1.47		Syncrip	-1.15		Casp8ap2	-2.01		Ng23	7.19	2.34	0	1.45		Enpp1	1.82	0.25	0.06	0.52	0.6625		Gas1	0.07	0.16	0.11	0.2	-0.51
Tmem236	-1.43		Clec4a3	-1.12		Cntnap5a	-1.99		Gm5775	6.73	0	0.99	0.44		Fam65b	5.07	0.6	0.24	0.33	1.56		Slc2a13	0	0.01	0.02	0.05	-0.67
Wscd1	-1.4		Ostm1	-1.1		Proz	-1.98		Ndufb4	3.48	6.24	1.46	0		Fcgr3	37.94	3.49	2.03	3.07	11.6325		Havcr2	0.23	0.4	0.46	0.4	-0.9
2410004P03Rik	-1.39		Cttnbp2	-1.08		Pitpnb	-1.98		1700021C14Rik	5.14	0.58	0	1		Bend3	10.71	1.2	0.55	0.94	3.35		Car10	0	0.03	0.05	0.02	-0.85
1700019G17Rik	-1.38		Egfr	-1.06		Egfr	-1.98		Mrpl23	5.94	0	0.83	2.19		Fam107b	18.25	1.59	0.97	1.93	5.685		Lcor	0.33	0.42	0.38	0.22	-1.79
Gcnt4	-1.37		Slc41a3	-1.06		Syncrip	-1.92		Gm1673	5.03	0.14	0	0.67		Tmem180	32.39	3.49	1.75	3.77	10.35		Mobp	0	0.02	0.02	0.02	-0.83
Nkain2	-1.34		Casd1	-1.06		Slc5a7	-1.86		Mnda	4.79	0.2	0.36	0		Gsc2	0.14	0.06	0	0.62	0.205		Mmp13	0	0.02	0.02	0.02	-0.57
Ncam1	-1.34		Pygo1	-1.06		Tacr2	-1.85		Snord35b	1.78	4.78	0.74	0		Gpd2	6.44	1.24	0.32	0.83	2.2075		Avpr1a	0.02	0.03	0.03	0.02	-0.56
Prdm11	-1.32		Map2	-1.04		Nipal1	-1.83		Gm6199	4.08	1.22	0	1.51		Smo	13.88	1.57	0.74	1.9	4.5225
Zfp952	-1.29		Tmem236	-1.04		Gng5	-1.81		Lsm7	3.96	0	0	0		Wrb	9.19	1.2	0.48	1.22	3.0225
Spn	-1.28		Slc19a2	-1.01		Lcor	-1.79		Cd69	3.89	0.16	0	0.27		Pigb	5.47	0.93	0.27	0.72	1.8475
Gm9821	-1.28		Nipal1	-1		Orai2	-1.74		Armcx3	4.38	1.18	0.18	0		Igf2bp1	15.12	2.11	0.82	1.73	4.945
Lhfp	-1.24		Arf3	-1		Mcu	-1.64		Rnd2	3.34	0.77	0	0.85		Mgat4a	2.1	0.35	0.09	0.22	0.69
Gnao1	-1.23		Vps4b	-1		1700019G17Rik	-1.62		Cyp11a1	3.24	0.08	0	0.2		Ankrd13d	1.91	0.07	0.23	0.72	0.7325
Triobp	-1.21		Orai2	-1		Gm3183	-1.6		Timm23	3.23	0	0	0		Defb47	0	0	0	0.57	0.1425
Slc5a3	-1.2		Nsd1	-1		Cmpk2	-1.6		Tcte3	0	3	0	0		Tmem184c	2.67	0.39	0.13	0.19	0.845
Rnf141	-1.19		Srek1	-1		Elfn1	-1.59		Cxx1a	3.44	1.54	1.44	0		Slc5a3	1.17	0.19	0.04	0.18	0.395
Dmkn	-1.18		Dpf3	-1		Psmd4	-1.58		H2-Aa	2.98	0.48	0	0.54		Trib2	2.85	0.2	0.14	0.54	0.9325
Cntnap5a	-1.15		Ptpn3	-1		Slc46a3	-1.56		Abhd1	2.94	1.32	0	0.65		Xkr5	3.91	0.97	0.21	0.69	1.445
Plekha5	-1.14		Sbk2	-1		Rnf141	-1.55		Tmem181	3.43	0	0.17	0.45		Zdhhc21	2.55	0.25	0.13	0.3	0.8075
Adamts10	-1.14		Elavl4	-1		Igf2	-1.53		Rpl17	3.31	2.47	1.38	0		Rars2	14.3	2.8	0.91	2.4	5.1025
Tacr2	-1.12		Slc25a43	-1		Ric8b	-1.53		Cd79a	6.35	0.36	0.05	0.25		Spns2	19.51	2.56	1.27	2.52	6.465
Scgb2a2	-1.1		Peak1	-1		Dmkn	-1.5		Zfp784	2.72	2.44	0	0.75		Traf3ip3	10.6	1.25	0.68	1.83	3.59
Iglon5	-1.08		Gng5	-1		Prdm8	-1.49		Eid2	3.09	0.5	0.23	0		Pcbp3	7.03	1.45	0.45	1.16	2.5225
Vapb	-1.07		Zfp266	-0.99		Asb17	-1.47		Rnf208	2.69	0.18	0	0.67		Traf3	9.78	1.53	0.64	0.95	3.225
Ostm1	-1.05		Tet3	-0.98		Icam1	-1.46		Gm11937	0	0	0	2.68		Arf3	38.46	5.88	2.63	3.96	12.7325
CN725425	-1.05		Slc5a7	-0.98		Wscd1	-1.4		Gm13277	0	0	0	2.68		Tmem185b	10.51	1.76	0.7	1.05	3.505
Pygo1	-1.05		Gpm6b	-0.96		Thy1	-1.39		Prssl1	24.51	1.35	0.32	1.42		Spin1	7.26	1.03	0.48	0.79	2.39
Adam11	-1.04		Serpinb7	-0.94		2410004P03Rik	-1.39		Rnf125	2.37	0.44	0	0		Arl1	48.06	10.03	3.36	5.8	16.8125
Gnai3	-1.03		Icam1	-0.93		Lhfp	-1.38		Rnu73a	0	2.37	0	0		I830077J02Rik	1.84	0.09	0.13	0.11	0.5425
Casd1	-1.02		Carf	-0.91		Gcnt4	-1.37		Depdc1a	1.57	2.69	0.72	0		Pdgfrl	0.46	0.03	0	0	0.1225
Tma16	-1.01		Ick	-0.91		Rcn2	-1.37		Rnase12	2.27	0.1	0	0.24		Cyb5b	26.13	5.83	1.85	4.02	9.4575
Scn3b	-1		Calca	-0.89		Dpf3	-1.35		Ctrl	2.26	0.31	0	0.3		Disc1	0.7	0.07	0.02	0.11	0.225
Mtfr2	-1		Bach2	-0.86		Pigg	-1.35		BC117090	2.25	0	0	0.62		Cplx2	2.33	0.19	0.14	0.34	0.75
Fblim1	-1		Pafah1b1	-0.84		Nkain2	-1.34		Pbx4	6.5	0.99	0.07	0.82		Tmem184b	9.67	1.37	0.67	1.32	3.2575
Hist1h2bj	-1		Lcor	-0.84		Ncam1	-1.34		Siglec5	4.28	0.43	0.03	0.35		Lhfpl2	4	0.47	0.26	0.63	1.34
Nlrc3	-1		Cntnap5a	-0.84		Prdm11	-1.34		Ccr2	3.51	0.37	0.02	0.6		Mgat5	3.87	0.4	0.25	0.51	1.2575
1500009C09Rik	-0.99		Map7d2	-0.82		Map2	-1.34		A430078G23Rik	2.56	0	0.22	0.24		Klhdc1	1.11	0.5	0.05	0.16	0.455
Cldn22	-0.99		Pgr	-0.82		Hmgxb4	-1.34		Klhdc9	2.08	0.45	0	0		Dhtkd1	0.95	0.16	0.04	0.1	0.3125
Wasf3	-0.97		A330050F15Rik	-0.81		Bach2	-1.34		Uprt	2.07	0.23	0	0.34		Bcl7a	20.54	5.13	1.5	3.05	7.555
Dmd	-0.97		Zfp952	-0.81		AI118078	-1.33		Mthfs	2.06	0	0	0		Ankrd10	42.84	9.22	3.19	6.94	15.5475
Lcor	-0.95		Rtp1	-0.8		Snrk	-1.31		Mapk13	8.49	0.69	0.11	0.7		Rtn4ip1	9.38	2.49	0.67	1.78	3.58
Sec14l5	-0.95		Ankrd13c	-0.79		Cxcl5	-1.31		H2-Oa	2.35	0.04	0.08	0		Casd1	4.43	1.24	0.3	0.53	1.625
Mgat5	-0.94		Atoh7	-0.79		Spn	-1.28		Cisd3	2.03	0.15	0	1.13		Spnb2	9.88	1.39	0.72	0.86	3.2125
Fam47e	-0.94		Scamp4	-0.77		Gm9821	-1.28		Zc3h12a	2.83	0.64	0.01	0.48		Rars	48.71	10.41	3.71	6.8	17.4075
Ppp1r10	-0.94		Tmem26	-0.77		Onecut2	-1.28		Gnpnat1	2.33	0	0.18	0.23		Slc25a43	0.51	0	0.16	0.16	0.2075
AI118078	-0.93		Ttll7	-0.77		Cd274	-1.27		Plekha8	2.2	1.04	0.17	0		Syncrip	17.55	4.79	1.33	2.99	6.665
Egfr	-0.92		C130060K24Rik	-0.76		Gm4767	-1.27		Rabl5	7.12	0.58	0.1	0.66		Wdr35	0.82	0.14	0.03	0.1	0.2725
Palm2Akap2	-0.91		Arl1	-0.75		Plcb1	-1.25		Cox7a1	2.15	0.17	0.65	0		Igf2bp3	13	1.58	1	1.28	4.215
Snrk	-0.91		Lrrc14b	-0.75		Elavl4	-1.24		Ifi27l2a	2.14	0.64	0.83	0		Tbl1xr1	5.45	0.84	0.4	0.71	1.85
Havcr2	-0.9		Krtap28-13	-0.75		Gnao1	-1.23		Olfr632	0	0.72	2.46	1.21		Ttc7	37.05	10.6	2.95	5.02	13.905
Lonrf3	-0.9		Dmxl1	-0.75		Triobp	-1.21		Stambpl1	4.01	0.39	0.05	0.64		Syk	16.98	2.02	1.35	2.15	5.625
Gm5615	-0.89		Thy1	-0.75		Kif3a	-1.19		Ager	3.54	0.79	0.04	0.29		Stard3nl	6.37	1.98	0.49	1.15	2.4975
A930033H14Rik	-0.89		Abca6	-0.74		Vapb	-1.17		9030025P20Rik	0.97	1.73	0	0		Pdzd4	1.76	0.11	0.12	0.36	0.5875
Rrm2b	-0.88		Ccnt1	-0.73		Palm2Akap2	-1.17		Fosb	11.33	0.54	0.2	1.28		Arl11	3.84	0.28	0.31	0.35	1.195
Slc5a7	-0.88		Tacr2	-0.73		A330050F15Rik	-1.17		Snora65	59.53	10.41	1.22	19.3		Rab31	6.39	0.71	0.51	0.49	2.025
Stard5	-0.88		Zfp872	-0.72		Esp24	-1.17		Phlda3	5.56	0.64	0.08	0.97		Spna2	9.92	1.25	0.79	1.12	3.27
Chst11	-0.88		Morc3	-0.72		Scgb2a2	-1.16		Snora70	22.87	3.9	0.46	1.21		Mphosph10	14.99	3.14	1.23	1.6	5.24
Mks1	-0.88		Cul4a	-0.72		Lrr1	-1.16		1700020L24Rik	17.55	0.99	0.35	2.4		Map2k5	16.59	3.3	1.37	2.72	5.995
Tmem47	-0.86		Vamp4	-0.72		Kcnd2	-1.14		Pilrb1	1.6	0.17	0	0		Six3	0.17	0	0.1	0.47	0.185
Car10	-0.85		Olfr701	-0.72		Plekha5	-1.14		Bex6	1.84	0.27	0.12	0		Rab11fip5	1.08	0.15	0.06	0.2	0.3725
Sin3a	-0.85		Cts8	-0.71		Adamts10	-1.14		Gm5560	1.58	0.18	0	0.29		Rab11fip1	4.96	0.83	0.41	0.56	1.69
Gpr123	-0.85		Hif1a	-0.68		Gm9978	-1.13		Fastkd1	4.32	0.57	0.06	0.31		Ttc7b	6.2	0.57	0.52	0.58	1.9675
Vstm5	-0.83		Cntnap5c	-0.67		Irx4	-1.13		Arsb	10.21	0.88	0.2	0.79		Tia1	5.56	1.45	0.47	0.82	2.075
Cd274	-0.83		Gm4767	-0.67		Clec4a3	-1.12		Tmem91	1.83	0	0.1	0.54		Mgst1	7.41	1.76	0.64	1.33	2.785
Cyb5b	-0.83		Fam65b	-0.66		Peak1	-1.11		Hcst	6.56	0.5	0.12	0.93		Chst15	3.95	1.15	0.33	0.78	1.5525
Fgfrl1	-0.83		Crk	-0.65		2810459M11Rik	-1.1		Ccl27a	1.53	0.34	0	0		Cd200r1	1.88	0.18	0.14	0.56	0.69
Mobp	-0.83		Alg6	-0.65		Dmxl1	-1.09		Efcab4b	1.75	0.37	0.17	0		Ankrd16	9.21	3.04	0.82	2.84	3.9775
Nipal1	-0.83		Lmtk2	-0.65		Iglon5	-1.08		Guca1a	1.5	0.11	0	0.27		Uhrf1bp1	11.21	2.68	1.01	1.12	4.005
Tecpr2	-0.82		Cmtm8	-0.65		Cttnbp2	-1.08		Noxo1	1.72	0.15	0.05	0		Spns1	19.8	5	1.83	4.46	7.7725
Gng5	-0.81		Ankrd1	-0.65		Ttll7	-1.06		Bbs4	1.48	0.43	0	0.23		Antxr2	0.72	0.19	0.13	0.03	0.2675
Kif3a	-0.81		Mphosph10	-0.64		Slc41a3	-1.06		Sccpdh	1.46	0.63	0	0.03		Pgrmc1	24.62	6.68	2.3	4.06	9.415
Syk	-0.8		AI182371	-0.63		CN725425	-1.05		Tom1	0.66	0	0	1.46		Rcn2	8.8	1.33	0.81	1	2.985
Fig4	-0.79		Fubp1	-0.63		Zdhhc21	-1.05		Vmn2r29	1.45	0.39	0	0.48		Spred1	4.15	0.6	0.37	0.61	1.4325
Limch1	-0.79		Sprr2a1	-0.62		Ptpn3	-1.05		Zbtb16	2.35	0.16	0.02	0.16		Tmem38b	3.74	0.46	0.33	0.48	1.2525
Gm9978	-0.79		Defb14	-0.61		Adam11	-1.04		1200002N14Rik	3.15	0.2	0.16	0.04		Lonrf3	0.33	0.05	0	0.08	0.115
Onecut2	-0.79		2810459M11Rik	-0.61		Scn3b	-1.04		Rps6	6.75	3.89	0.13	0.89		Thtpa	5.51	1.41	0.51	1.48	2.2275
Rab31	-0.78		E130114P18Rik	-0.61		Zbtb42	-1.04		Ccl4	1.41	0.14	0	0.17		Map2k6	4.02	0.36	0.42	0.41	1.3025
Cd300lh	-0.78		Topbp1	-0.58		Rtp1	-1.04		Tmem77	1.63	0.38	0.1	0		Stard7	41.96	11.22	4.11	5.54	15.7075
Tbl1x	-0.77		Naa20	-0.58		Vps4b	-1.04		2010001M06Rik	1.41	0.13	0	0.94		Rrm2b	0.96	0.26	0.06	0.17	0.3625
Raver2	-0.77		Hist2h3c1	-0.57		Gnai3	-1.03		Ptrh1	6.62	0.49	0.13	0.87		Tbl1x	19.58	4.96	1.92	2.03	7.1225
Syncrip	-0.77		Six3	-0.56		Tma16	-1.01		Idi1	1.41	0.63	0	0		Rab11fip4	0.87	0.1	0.06	0.13	0.29
Inhbb	-0.77		Avpr1a	-0.56		Sbk2	-1.01		Fgf13	1.61	0.62	0.18	0		Xkr8	1.8	0.25	0.15	0.36	0.64
Gm11710	-0.76		Vmn1r29	-0.56		Slc19a2	-1.01		Gm5416	1.4	0	0	0		Bmp7	0.13	0.23	0	0.31	0.1675
Rrm2	-0.75		Olfr658	-0.56		Mtfr2	-1		Clec2d	1.39	0.04	0	0		Arl10	6.78	1.1	0.68	0.73	2.3225
Paqr9	-0.75		Ahrr	-0.55		Fblim1	-1		Glt1d1	1.39	0	0	0.56		Dnajc27	2.37	0.44	0.22	0.22	0.8125
Rgs17	-0.75		Csn1s2b	-0.54		Hist1h2bj	-1		Mgst2	11.79	0.95	0.27	0.35		Mga	3.37	0.72	0.33	0.38	1.2
Pstpip2	-0.75		Pms1	-0.54		Nlrc3	-1		Gkap1	3.61	0.67	0.06	0.3		Ric8b	3.65	1.41	0.36	0.75	1.5425
Defb41	-0.75		Dhtkd1	-0.54		Cldn22	-1		Olr1	2.82	0.11	0.19	0.03		Mgat2	27.05	7.8	2.91	4.41	10.5425
Kcnd2	-0.74		Etl4	-0.53		Slc22a4	-1		Ncam1	3.2	0.16	0.05	0.3		Abl2	4.06	0.87	0.41	0.45	1.4475
Trp63	-0.74		Zrsr2	-0.53		Srek1	-1		1500031L02Rik	3.16	0.58	0.05	0.87		Fubp1	18.55	6.05	2.01	3.4	7.5025
Orai2	-0.74		Ttc7	-0.53		Arf3	-1		Apoo	0	1.9	0.89	1.18		Anp32a	86.36	27.62	9.58	15.41	34.7425
Gm10032	-0.74		Gm3604	-0.52		Nsd1	-1		Ms4a3	39.67	2.05	1.01	2.54		Tmem123	21.81	6.74	2.47	2.4	8.355
Gas2l3	-0.74		4932438A13Rik	-0.52		Slc25a43	-1		2210404O07Rik	5.75	0.81	0.17	0.11		Entpd7	2.71	0.58	0.28	0.37	0.985
Adcy1	-0.74		Stag2	-0.52		1500009C09Rik	-0.99		Terc	1.59	0	0.61	1.08		Kif21a	1.1	0.3	0.09	0.12	0.4025
Thtpa	-0.73		Vma21	-0.51		Arl1	-0.99		A230050P20Rik	9.11	1.21	0.21	2.01		Morc3	14.16	4.49	2.13	1.58	5.59
Kcnq2	-0.73		Cd209a	-0.51		Dmd	-0.98		Fosl1	0.37	0	0	1.32		Plekha5	1.25	0.21	0.11	0.31	0.47
Hyal1	-0.73		AA467197	-0.51		Tet3	-0.98		Fcnb	102.18	7.72	2.75	6.62		Stard8	1.48	0.4	0.15	0.13	0.54
Cbx7	-0.73		Ube2a	-0.51		Wasf3	-0.97		2010001M09Rik	8.29	0.36	0.19	0.64		Car12	0.33	0	0.02	0.03	0.095
Fam163a	-0.72		Zc3h12b	-0.51		Alg6	-0.96		1700067K01Rik	1.15	1.48	0.42	0		Cd59a	2.14	15.59	18.96	12.52	12.3025
Bcl7a	-0.72		B3galt2	-0.5		Gpm6b	-0.96		Inpp5j	2.06	0.32	0.06	0.02		Kpna3	11.03	4.66	1.25	1.85	4.6975
Olfr128	-0.72		Krt73	-0.5		Sec14l5	-0.95		Mbtps2	2.15	0.28	0.03	0.36		Tmem18	6.41	3.83	1.16	0.71	3.0275
Dhdh	-0.72		Ccdc68	-0.5		Mgat5	-0.94		a	0.55	0	0.4	1.49		Gnai3	28.73	8.36	3.33	3.79	11.0525
Fam104a	-0.72		Rbm41	-0.5		Fam47e	-0.94		Ly9	3.06	0.26	0.21	0.05		Map2k1	21.35	5.54	2.51	3.34	8.185
Zbtb42	-0.72		Irx4	-0.5		Ppp1r10	-0.94		Fgl2	3.3	0.4	0.06	0.43		Ick	5.18	1.22	0.59	1.26	2.0625
Antxr2	-0.72		Igfbp1	-0.5		Serpinb7	-0.94		Il3ra	19.25	1.39	0.52	2.8		Alg6	3.8	1.47	0.42	0.71	1.6
Ap5z1	-0.71		Osm	-0.49		Rrm2b	-0.93		Ppp1r14a	0.89	0.7	0	1.23		Rab1b	83.81	26.05	10.01	16.31	34.045
Chrnb3	-0.71		Cenpi	-0.49		Chst11	-0.91		Arhgap15	2.7	0.23	0.04	0.33		Hif1a	5.28	1.33	0.61	0.67	1.9725
Pnkd	-0.71		Onecut2	-0.49		Ick	-0.91		Rnu73b	1.21	0	0	0		Vamp4	1.01	0.23	0.16	0.09	0.3725
Tmem18	-0.7		Dnttip2	-0.49		Carf	-0.91		Ceacam1	7.22	0.55	0.36	0.17		Nsd1	11.14	3.45	1.32	1.57	4.37
Amotl1	-0.7		Figla	-0.49		Havcr2	-0.9		Hba-a1	9071.76	128567	230890	306178		Adam11	0.54	0.03	0.07	0.12	0.19
Dbpht2	-0.7		Ss18l1	-0.48		Lonrf3	-0.9		Hba-a2	9071.76	128567	230890	306178		Pitpnb	26.12	7.76	3.18	4.86	10.48
Gm9979	-0.7		Gm10401	-0.48		Rgs17	-0.9		Hdc	45.39	2.25	1.31	3.77		B3galt6	5.75	1.51	0.68	1.14	2.27
Edaradd	-0.7		Wrap73	-0.48		Rgs4	-0.9		Tmcc2	52.79	503.24	1775.58	990.91		Slc20a2	8.89	3.4	1.08	1.6	3.7425
9130023H24Rik	-0.7		Tubgcp5	-0.48		Lifr	-0.9		Clec4a1	1.37	0.35	0.11	0		Rab7l1	6.24	1.29	0.75	0.85	2.2825
Samt3	-0.69		Rerg	-0.48		Mga	-0.9		E130311K13Rik	1.19	0.39	0	0.15		Pigg	3.51	1.78	0.41	0.59	1.5725
Kpna3	-0.69		Gstt3	-0.48		Prim2	-0.9		Mpo	1965.67	95.2	59.06	145.83		Edaradd	0.24	0	0	0.11	0.0875
Fmo6	-0.68		Supt20	-0.48		Gm5615	-0.89		Naip5	1.17	0.17	0	0.21		Slfnl1	0	0	0	0.24	0.06
K230010J24Rik	-0.68		1110059G10Rik	-0.47		A930033H14Rik	-0.89		Cd200r3	1.34	0	0.02	0		Igf2r	13.31	4.51	1.69	2.22	5.4325
Gm12216	-0.68		Arl6ip6	-0.47		Calca	-0.89		Cpeb2	1.37	0	0.05	0.23		Kcng1	0.49	0.03	0.03	0.06	0.1525
Rab1	-0.68		Mtmr12	-0.47		Stard5	-0.88		Gng13	0.56	1.16	0	0		Tppp3	0.16	0.28	0.04	0.58	0.265
Defb20	-0.67		Gpr45	-0.47		Mks1	-0.88		Tmprss3	1.14	0.05	0	0.2		Gcnt2	0.27	0.23	0.03	0	0.1325
Best3	-0.67		Foxn2	-0.46		Gpr123	-0.88		Sirt5	3.33	0.18	0.07	0.31		Smoc2	0	0.25	0.17	0.35	0.1925
Zfp936	-0.67		Ccdc169	-0.46		Ppm1a	-0.88		Ifitm6	8.6	1.91	0.23	0.72		Rab12	3.63	1.89	0.45	0.94	1.7275
Zfp174	-0.66		BC068281	-0.46		Tmem47	-0.86		Egfl8	2.73	0.64	0.05	0.2		Dnaja2	42.56	13.8	5.56	7.83	17.4375
Trim61	-0.66		Glipr1l2	-0.46		Map7d2	-0.86		Arhgef6	5.4	0.62	0.13	0.31		Uhrf1bp1l	5.52	1.61	0.7	1.13	2.24
Ddx58	-0.65		Agbl3	-0.46		Car10	-0.85		Zfp59	1.12	0.13	0	0.29		Pms1	2.71	1.52	0.49	0.33	1.2625
Rgs4	-0.65		Zdhhc21	-0.46		Sin3a	-0.85		Ccdc114	1.12	0.26	0	0.15		Mks1	2.48	0.29	0.4	0.56	0.9325
Rad51c	-0.64		Tbk1	-0.45		Pafah1b1	-0.84		Snord87	1.12	0	0	0		Atoh7	0.21	0	0	0.23	0.11
Bend3	-0.64		Mettl7a1	-0.45		Vstm5	-0.83		1700029I01Rik	1.11	0.14	0	0		Zfp827	0.57	0.08	0.05	0.08	0.195
Thy1	-0.64		Suv420h1	-0.45		Cyb5b	-0.83		Ebpl	2.3	0.32	0.04	0.45		Ostm1	8.53	2.77	1.14	2.08	3.63
Six6	-0.64		Cks2	-0.45		Fgfrl1	-0.83		Rapsn	1.11	0.12	0	0.07		Smox	22.34	162.94	153.93	119.4	114.653
Cplx2	-0.64		Spin1	-0.45		Mobp	-0.83		Cxx1c	1.28	0.19	0.18	0		Dmkn	0.21	0	0	0.03	0.06
Trib2	-0.64		Hnf4g	-0.45		Ubap2l	-0.82		Prtn3	968.2	57.85	31.08	75.85		Rbm25	25.65	9.78	3.55	4.51	10.8725
Lifr	-0.63		Gm5938	-0.45		Olfr20	-0.82		Vpreb2	1.1	0	0	0.61		Ankrd13a	135.88	41.01	19.15	23.63	54.9175
Akap7	-0.63		Cyp2d9	-0.45		Tecpr2	-0.82		Arntl	3.17	0.7	0.07	0.38		Carf	0.83	0.31	0.09	0.19	0.355
Spaca7	-0.63		Pkib	-0.45		Adcy1	-0.82		Rab44	44.4	3.23	1.4	3.38		Tspan2	0.53	0.06	0.05	0.1	0.185
Irx4	-0.63		Zc3h15	-0.44		Gm17567	-0.82		Tpsb2	1.26	0.09	0.08	0		Chn1	0.21	0	0	0.01	0.055
Ankfy1	-0.63		Dleu7	-0.44		Pgr	-0.82		Irak4	7.3	0.82	0.2	0.55		Vps4b	10.2	2.84	1.44	1.91	4.0975
Tmem261	-0.62		Cnbp	-0.44		Raver2	-0.81		Galnt7	5.43	0.7	0.14	0.62		Six6os1	0.2	0.03	0	0	0.0575
Nmbr	-0.62		Dmrt2	-0.44		Gm10032	-0.81		Palm	35.28	1.87	1.11	3.12		Topbp1	41.71	20.95	6.08	7.1	18.96
Gm5795	-0.62		Fgfr2	-0.44		Trib2	-0.81		Fam60a	1.09	0.98	0	0		Nsun3	3.51	1.31	0.89	0.48	1.5475
Fbxo36	-0.62		6720489N17Rik	-0.44		Lactbl1	-0.81		Gpc1	23.24	1.21	0.72	2		Igfbp1	0.41	2.01	0.53	3.08	1.5075
Pianp	-0.62		Gm16223	-0.44		Syk	-0.8		Gm4659	14.14	1.22	0.43	1.07		Kif3a	4.28	0.82	0.61	0.74	1.6125
Gm5627	-0.62		Gm5114	-0.44		Kcnq2	-0.8		2610028A01Rik	12.26	1.88	0.37	1.84		Dhrs7b	17.06	6.84	2.52	3.83	7.5625
Slc17a7	-0.62		Cd274	-0.44		Abca6	-0.8		Lin28	2.6	0.28	0.05	0.13		Rbm41	0.9	0.24	0.21	0.1	0.3625
Crcp	-0.62		2610044O15Rik8	-0.43		Fig4	-0.79		Ms4a6c	5.18	0.73	0.33	0.13		Slc19a2	4.85	2.12	0.7	1.41	2.27
Ubap2l	-0.62		Il7	-0.43		Limch1	-0.79		S100a4	1.23	0.8	0.19	0		Traf3ip1	4.98	1.81	0.72	0.93	2.11
Klf12	-0.61		Nkap	-0.43		Ankrd13c	-0.79		Penk	1.27	0	0.05	0.04		Ccdc68	0.19	0	0	0	0.0475
Plscr3	-0.61		Arg1	-0.43		Atoh7	-0.79		Plp2	41.95	3.97	1.35	3.13		Scamp4	51.45	20.68	7.76	11.32	22.8025
Kcng1	-0.61		Pyroxd1	-0.43		Rab31	-0.78		Pstpip1	32.12	2.52	1.03	2.61		Igf2bp2	2.88	0.59	0.41	0.58	1.115
Car12	-0.61		Kifc3	-0.43		Cd300lh	-0.78		AI413582	14.63	3.66	0.45	2.38		Elmod2	1.62	1.12	0.22	0.24	0.8
Timm8a2	-0.61		1700007K09Rik	-0.42		Cd209a	-0.78		Glipr1	14.38	0.44	0.64	1.08		Spdya	0.32	0.04	0.02	0.15	0.1325
Fgf14	-0.61		Art3	-0.42		Tbl1x	-0.77		Cryge	0	0	0	1.07		Cd151	6.76	3.7	1	2.22	3.42
Rars	-0.61		4921511H03Rik	-0.42		Inhbb	-0.77		E130201H02Rik	2.58	0.39	0.05	0.48		Chst14	3.38	0.79	0.49	1.12	1.445
Zfp366	-0.61		Slc22a19	-0.42		Nmbr	-0.77		Lpcat2	2.46	0.37	0.05	0.23		2610002M06Rik	3.74	1.54	0.55	0.59	1.605
Cyp1b1	-0.61		0610007P14Rik	-0.42		Sfmbt2	-0.77		Bbs5	1.04	0.12	0	0.19		Rab19	0.22	0.07	0.19	0	0.12
Sspn	-0.61		Ckap2	-0.42		Gid8	-0.77		Zfand1	4.53	1.27	0.12	0.47		Rab7	85.46	30.68	14.48	13.26	35.97
1700021P04Rik	-0.6		Slc22a4	-0.42		Scamp4	-0.77		Slc39a11	13.12	1.39	0.41	1.48		Foxf1a	0.13	0.04	0.19	0.49	0.2125
Casp8ap2	-0.6		Mamld1	-0.42		Tmem26	-0.77		1700010I14Rik	1.04	0.18	0	0.06		Ikzf1	65.87	25.5	10.43	10.29	28.0225
Gm4767	-0.6		Rassf8	-0.42		Gm11710	-0.76		Tmem108	1.19	0.08	0.04	0		Icam1	4.54	0.9	0.68	0.93	1.7625
Plcxd3	-0.6		Cabp7	-0.41		Bcl7a	-0.76		Card9	34.32	1.68	1.14	3.42		Defb45	0	0	0.23	0	0.0575
Enpp1	-0.59		Ppm1a	-0.41		Rhebl1	-0.76		Foxh1	7.82	1.92	0.23	1.5		Casp8ap2	4.2	2.21	0.64	0.83	1.97
Zdhhc21	-0.59		Clk2	-0.41		Irx2	-0.76		Xlr4a	1.02	0	0	0		Mmp21	0.11	0.05	0.23	0	0.0975
Slc16a14	-0.59		Gm17567	-0.41		C130060K24Rik	-0.76		Prg3	11.19	0.91	0.35	1.05		Stard3	15.86	4.64	2.56	4.02	6.77
Prim2	-0.59		Tceal8	-0.41		Rrm2	-0.75		Polr3g	4.08	0.83	0.11	0.42		Ubap2l	81.83	26.65	13.31	15.95	34.435
Dmrtc1a	-0.59		Stmnd1	-0.41		Paqr9	-0.75		Armcx6	7.37	0.8	0.22	1.16		Stard10	86.01	43.24	14.1	22.64	41.4975
Uhrf1bp1	-0.59		Ssb	-0.41		Pstpip2	-0.75		Dtx4	6.31	0.48	0.18	0.59		Rab14	22.83	7.69	3.74	4.17	9.6075
Ctns	-0.59		Zfp53	-0.41		Defb41	-0.75		Chn2	1.02	0.11	0	0.28		Nmbr	0	0	0	0.18	0.045
Gcnt2	-0.59		Trappc2	-0.4		Supt20	-0.75		Runx1t1	0.3	5.52	10.09	4.12		Plscr3	40	14.25	6.6	8.1	17.2375
Mro	-0.59		Psme2	-0.4		Lrrc14b	-0.75		Map3k14	1.6	0.28	0.02	0.16		Tmem186	12.71	5.13	2.08	2.99	5.7275
Pigb	-0.59		Snrk	-0.4		Krtap28-13	-0.75		Gm10941	0	0.74	0.38	1.42		Rapgef5	0.5	0.05	0.09	0.05	0.1725
Dhrs7	-0.59		Gng2	-0.4		Trp63	-0.74		Mtm1	1.38	0.11	0.01	0.07		Stard5	1.97	0.75	0.3	0.53	0.8875
Cd59a	-0.59		Rimkla	-0.4		Gas2l3	-0.74		Tmsb15b1-Tmsb15b2	1.01	0.27	0	0		Nlrc3	0.35	0.02	0.1	0.1	0.1425
Nkd2	-0.59		Gm5592	-0.4		Kpna3	-0.74		Snora62	0.94	0	1.18	0		Ankrd17	12.68	5.82	2.54	2.09	5.7825
Tnfrsf13c	-0.58		Msx2	-0.4		Rab7	-0.74		Acpl2	8.63	0.45	0.27	0.79		Vapb	9.52	3.4	1.58	2.02	4.13
Sbk3	-0.58		Mga	-0.4		Clec7a	-0.74		1110007C09Rik	8.03	1.52	0.25	0.98		Rhebl1	3.25	1.2	0.52	0.74	1.4275
Cnga4	-0.58		Kcnd2	-0.4		Thtpa	-0.73		Ccl3	19.2	1.2	0.64	1.34		Bach2	0.31	0.08	0.03	0.02	0.11
Keg1	-0.58		Xrcc6bp1	-0.4		Hyal1	-0.73		Gm6813	1	0	0	0.28		Map2k7	28.56	12.14	5.11	4.88	12.6725
Slc22a4	-0.58		AI118078	-0.4		Cbx7	-0.73		Zfp3	0.99	0.11	0	0.19		Stard4	10.23	5.1	1.74	2.21	4.82
Kif21a	-0.58		Tmem108	-0.39		Edaradd	-0.73		Tnfaip8l2	12.71	1.34	0.42	1.7		Ctns	4.8	2.22	0.81	0.81	2.16
Cdca8	-0.57		Ankrd27	-0.39		Ccnt1	-0.73		Zfp617	1.14	0.88	0.57	0		Spna1	15.8	90.74	86.09	36.98	57.4025
Ubxn10	-0.57		Vldlr	-0.39		Fam163a	-0.72		Accs	2.38	0.27	0.05	0.13		Slc17a7	0.02	0.08	0.01	0.25	0.09
Ifnar2	-0.57		Lix1l	-0.39		Olfr128	-0.72		Nucb2	5.11	0.41	0.15	0.2		Pstpip2	4.7	1.15	0.92	0.8	1.8925
Mmp13	-0.57		Rab11fip2	-0.39		Dhdh	-0.72		Bmyc	17.45	0.58	0.73	3.36		Dhrs7c	0	0	0	0.17	0.0425
Aqp8	-0.57		Tbx22	-0.39		Fam104a	-0.72		Xpo7	5.17	30.05	145.65	53.4		Arl15	2.88	1.05	0.56	0.48	1.2425
Cldn15	-0.57		Nsun3	-0.39		Antxr2	-0.72		Dynlt1	1.13	0.51	0.95	0		Sin3a	18.95	10.37	3.35	4.25	9.23
B3galt6	-0.57		Cald1	-0.39		Amotl1	-0.72		Mgl2	6.23	0.18	0.21	0.39		Sfmbt2	0.25	0.01	0.02	0.07	0.0875
Cnnm1	-0.57		Herpud1	-0.39		Dlx4	-0.72		Anxa1	33.63	3.47	1.17	1.91		Tnni1	0.68	0.3	0.09	0.13	0.3
Olfr156	-0.57		Depdc1a	-0.39		Vamp4	-0.72		Tsen2	13.22	2.91	0.44	1.82		Pnkd	1.41	0.72	0.23	0.27	0.6575
Abl2	-0.57		Foxg1	-0.39		Zfp872	-0.72		3830402I07Rik	0.98	0	0	0		Hmgxb4	7.23	3.83	1.32	1.37	3.4375
Tgfa	-0.56		Cul3	-0.39		Morc3	-0.72		Spp1	0.98	0.07	0	0.08		4932438A13Rik	2.28	0.98	0.4	0.47	1.0325
Spdya	-0.56		Lhx8	-0.38		Cul4a	-0.72		Prom1	3.2	0.3	0.08	0.34		Ppp1r9a	0.75	0.27	0.11	0.12	0.3125
Gp9	-0.56		Myadm	-0.38		Olfr701	-0.72		Ap3s1	8.31	2.52	0.78	0.26		Ddx58	0.65	0.36	0.13	0.09	0.3075
Olfr1396	-0.56		Mospd1	-0.38		Ap5z1	-0.71		Stfa1	848.45	48.92	30.66	60.49		Rspo1	0	0.05	0	0.15	0.05
Mapk10	-0.56		Zmym5	-0.38		Chrnb3	-0.71		Mboat1	2.22	0.19	0.05	0.08		Zrsr2	3.43	1.21	0.63	0.88	1.5375
D430019H16Rik	-0.56		Wdr45	-0.38		Pnkd	-0.71		Gm3219	0.96	0.17	0	0		Ahrr	0.14	0.05	0	0.02	0.0525
Ikzf1	-0.56		Fzd7	-0.38		Cldn15	-0.71		Atp8b4	13.38	0.87	0.45	0.95		Pgrmc2	20.27	12.18	3.93	4.59	10.2425
Dsel	-0.56		Kif3a	-0.38		Jam2	-0.71		Ela2	640.25	30.31	23.32	44.75		Dpf3	3	1.23	0.84	0.55	1.405
Defb4	-0.56		Cwc22	-0.38		Gm5878	-0.71		E130309D14Rik	2.88	39.38	80.21	51.93		Zdhhc19	0.09	0.08	0	0.15	0.08
Chn1	-0.56		Prl5a1	-0.38		Adarb1	-0.71		Hbb-b1	1730.84	29661	47347.6	46936.3		Thy1	0.14	0.1	0	0.09	0.0825
Elmod2	-0.55		C1d	-0.38		4921511H03Rik	-0.71		Rhox4d	0	0	0	0.97		Nosip	60.54	21.84	11.88	17.49	27.9375
Lactbl1	-0.55		Tada1	-0.37		Cts8	-0.71		Gm5512	6.56	1.21	0.21	0.95		Add3	14.57	3.8	2.88	3.09	6.085
Atp11a	-0.55		Mstn	-0.37		Tmem18	-0.7		Gpr160	4.82	0.47	0.14	0.45		Mgat1	27.9	12.26	5.54	6.49	13.0475
Mllt4	-0.54		Styx	-0.37		Dbpht2	-0.7		1190005I06Rik	1.1	0.53	0.25	0		Crk	12.5	7.8	2.48	2.75	6.3825
Ppp1r9a	-0.54		Cdc7	-0.37		Gm9979	-0.7		Hbb-b2	2017.25	34558.7	54999.3	54178.1		Rab1	16.61	7.34	4.54	3.3	7.9475
Pcsk9	-0.54		Lin52	-0.37		9130023H24Rik	-0.7		Ctsg	163.82	7.2	5.98	12.71		Fbxo36	2.83	0.9	0.54	0.78	1.2625
Shc3	-0.54		Pira2	-0.37		Dnajc27	-0.7		Tmsb15b2	0.95	0	0	0		Cd274	0.19	0.08	0.01	0.07	0.0875
Slc20a2	-0.54		Btg1	-0.37		Wdr35	-0.7		Tpmt	0.95	0.11	0	0.13		Mgat4b	35.62	17.78	7.16	10.45	17.7525
Entpd7	-0.54		Psmc6	-0.36		Fgfr2	-0.7		Fstl3	1.13	0	0.12	0.94		Tmem26	0.13	0.27	0.03	0.03	0.115
Rxfp1	-0.54		Gm5113	-0.36		Samt3	-0.69		Arap3	28.21	2.72	1.01	2.38		Olfr201	0.07	0	0.17	0	0.06
Pex26	-0.54		Rnf141	-0.36		Klf12	-0.69		Ubxn11	3.84	0.53	0.11	0.33		Hif1an	9.73	4.89	1.96	2.26	4.71
Rhebl1	-0.54		Ces2e	-0.36		Fmo6	-0.68		Fastkd2	6.61	1.15	0.21	0.99		Spnb1	56.71	276.66	216.37	147.29	174.257
Gpd2	-0.54		Gm15319	-0.36		K230010J24Rik	-0.68		Hbb-bh1	5.88	127.68	153.27	159.03		Klhdc10	11.13	5.56	2.26	3.18	5.5325
Tia1	-0.54		GTF3C2	-0.36		Gm12216	-0.68		Fam46c	13.12	143.95	352.48	149.74		Plag1	1	0.6	0.27	0.18	0.5125
Ankrd29	-0.53		Gm10118	-0.36		Rab1	-0.68		Kcnab2	54.18	4.26	2	5.61		Smoc1	0.66	0.71	0.12	0.46	0.4875
Gm9956	-0.53		Gm4884	-0.36		Hif1a	-0.68		Hcrt	0	0.08	0	0.94		Tppp	0.2	0.02	0.01	0.1	0.0825
Stard8	-0.53		9930021J03Rik	-0.36		Foxf1	-0.68		Myo1f	37.4	2.77	1.37	3.32		Ankrd12	0.97	0.49	0.27	0.17	0.475
Chst1	-0.53		Abcb1b	-0.36		Defb20	-0.67		Atad4	0.26	3.02	8.25	4.23		Ccrl2	1.82	8.01	8.68	8.43	6.735
Irx2	-0.53		Ccpg1	-0.36		Best3	-0.67		Ube2d1	4.25	0.57	0.13	0.25		S100a3	0	0	0.12	0.16	0.07
Zdhhc19	-0.53		Gen1	-0.36		Zfp936	-0.67		B3galt4	2.8	0.53	0.07	0.31		Map2k4	16.06	9.63	4.38	3.43	8.375
Tppp	-0.53		Slc25a5	-0.36		Akap7	-0.67		LOC667214	1.07	0.16	0.07	0		Xkrx	0.12	0	0	0.02	0.035
Icam1	-0.53		Ftmt	-0.36		Cntnap5c	-0.67		Kif7	2.6	0.08	0.06	0.45		Grk4	0.23	0.18	0.09	0.53	0.2575
Mgst1	-0.53		Eif2a	-0.36		Slc2a13	-0.67		Runx2	2.85	0.27	0.07	0.19		Aqp8	0.21	1.14	0.55	0.87	0.6925
Mmp21	-0.53		Adarb1	-0.36		Zfp174	-0.66		Pax5	3.18	0.14	0.09	0.17		Rnf141	8.8	4.45	1.89	2	4.285
S100a3	-0.53		Atg12	-0.36		Trim61	-0.66		Cmc1	11.65	1.41	0.91	0.4		Onecut3	0.05	0.04	0.08	0.32	0.1225
Traf3	-0.52		Dck	-0.36		Cplx2	-0.66		Dock10	7.21	0.72	0.24	0.55		Gm5627	0.11	0	0	0	0.0275
Wipf3	-0.52		BB287469	-0.35		Ankfy1	-0.66		Alox15	3.91	0.75	0.11	0.55		Chst11	13.12	6.17	3.04	3.01	6.335
Star	-0.52		Ddx6	-0.35		Gm9956	-0.66		Trim12	2.77	0.26	0.15	0.07		Tgfa	0.2	0.09	0.02	0.07	0.095
Sh3d21	-0.52		Jam2	-0.35		Gpr111	-0.66		Zfp429	0.91	0.1	0	0.04		Crcp	24.82	9.95	5.78	6.31	11.715
Olfr456	-0.52		Zmym6	-0.35		Fam65b	-0.66		Serpinb1a	24.89	1.86	0.92	1.28		Timm8a2	0	0	0	0.11	0.0275
Gpr37	-0.52		Tagap1	-0.35		Ddx58	-0.65		Galns	14.69	1.26	0.53	0.93		Prrg4	0.1	0.03	0	0	0.0325
Evi5l	-0.52		Gm3286	-0.35		Gm5627	-0.65		Hk2	15.76	1.24	0.57	1.86		Traf3ip2	0.38	0.06	0.14	0.08	0.165
Tmem38b	-0.52		Zfp934	-0.35		Gm5900	-0.65		547127	0.91	0	0	0.25		Zfp174	0.15	0.02	0.01	0.08	0.065
Wdr45b	-0.52		2010107G23Rik	-0.35		Agbl3	-0.65		Rgs1	0.91	0.07	0	0		Star	0.53	0.44	0.11	0.13	0.3025
Tnni1	-0.52		Atp10b	-0.35		Crk	-0.65		Nudt21	24.2	5.78	0.9	7.15		Arl13b	1.28	0.86	0.29	0.34	0.6925
Gm15737	-0.52		Mtf2	-0.35		Lmtk2	-0.65		Selm	4.95	0.67	0.16	1.18		Fgfrl1	14.37	15.49	3.8	6.16	9.955
Fam107b	-0.52		Gm5878	-0.35		Cmtm8	-0.65		Fcgr2b	7.75	0.36	0.27	0.88		Ccnt1	12.11	8.07	3.6	2.99	6.6925
Drd5	-0.52		Lin9	-0.35		Ankrd1	-0.65		Il2rg	8.63	1.09	0.3	0.98		Cnnm1	0.25	0.03	0.04	0.14	0.115
Xk	-0.52		Suv39h2	-0.34		Gm5819	-0.65		Rag1ap1	7.81	0.53	0.27	0.95		Slc46a3	7.39	6.81	1.83	3.75	4.945
Gm11711	-0.52		Gucy1b3	-0.34		Rad51c	-0.64		Gas8	6.67	0.97	0.23	0.53		Ptpn3	0.1	0.01	0	0.02	0.0325
Wrb	-0.51		Fyttd1	-0.34		Bend3	-0.64		S100a8	851.28	78.45	33.44	62.45		Smek2	14.93	6.5	4.55	3.77	7.4375
Klhl17	-0.51		Slc44a1	-0.34		Sspn	-0.64		Clec4a3	0.89	0.07	0	0.31		Cmtm8	0.73	0.7	0.16	0.65	0.56
Vwa5a	-0.51		Mthfd1	-0.34		Mtx3	-0.64		Aadacl1	2.42	0.36	0.06	0.28		Mllt4	0.14	0.13	0.01	0.1	0.095
Pcbp3	-0.51		Sgk3	-0.34		Gm10083	-0.64		Tnni3	1.02	0.21	0.13	0		Arl16	2.62	2.05	0.65	0.72	1.51
Mettl11b	-0.51		Tnfrsf21	-0.34		Gm609	-0.64		Gm15190	0.55	0.12	1.04	0		Agbl3	0.26	0.57	0.12	0.24	0.2975
Camk2a	-0.51		Fam126b	-0.34		Mphosph10	-0.64		Hgf	1.05	0	0.02	0.07		Ankrd11	22.29	12.41	6.16	5.72	11.645
Gm15155	-0.51		Txn2	-0.34		Spaca7	-0.63		Gca	2.74	0.13	0.07	0.21		Zc3h15	25.97	11.85	6.69	7.76	13.0675
Vsnl1	-0.51		Rmdn2	-0.34		Cyp1b1	-0.63		Lmcd1	1.02	0	0.1	0		Stag2	10.29	8.7	4.55	2.64	6.545
Grk4	-0.51		Fam154b	-0.34		Kif21a	-0.63		Fam73a	4.44	0.79	0.14	0.43		Lmtk2	8.53	7.15	2.47	2.19	5.085
Rspo1	-0.51		Gm9978	-0.34		Rxfp1	-0.63		Parp8	6.49	0.39	0.22	0.59		Sstr2	0.12	0.25	0.07	0.36	0.2
Slfnl1	-0.51		Ttc32	-0.34		AI182371	-0.63		Clec12a	15.36	0.91	0.58	0.98		Ankfy1	13.46	10.22	5.05	3.51	8.06
Gsc	-0.5		Rbbp9	-0.34		Fubp1	-0.63		Gm9904	0.88	0.05	0	0.32		Asb17	3.61	2.03	1.12	0.92	1.92
Swsap1	-0.5		Gm5900	-0.34		Tmem261	-0.62		Plac8	172.55	10.25	6.83	15		Tecpr2	3.74	2.1	1.05	0.97	1.965
Foxf1	-0.5		Ugt2a1	-0.34		Gm5795	-0.62		Cbx2	4.31	0.57	0.14	0.61		1700019G17Rik	0.43	0.09	0.1	0.09	0.1775
Zfp672	-0.5		Fbxl5	-0.34		Fbxo36	-0.62		Atp1b1	3.39	0.5	0.1	0.35		Crkl	14.17	9.58	4.77	3.78	8.075
Pdzd4	-0.5		Spry1	-0.34		Pianp	-0.62		Mrps33	4.87	1.03	0.16	0.63		Trim37	15.36	8.98	4.14	4.14	8.155
Samd5	-0.5		Wdr35	-0.34		Slc17a7	-0.62		Pspn	0.87	0.59	0	0.24		Rab11fip2	0.93	0.8	0.23	0.29	0.5625
Gm11744	-0.5		Folh1	-0.34		Crcp	-0.62		S100a11	66.46	6.03	2.63	7.46		Cldn22	0.08	0.07	0	0	0.0375
Gpr111	-0.5		Neto1	-0.34		Fam107b	-0.62		Cyfip2	15.55	1.35	0.59	1.22		Dsel	0.11	0	0.01	0.02	0.035
Pdgfrl	-0.5		Anapc1	-0.34		Rspo1	-0.62		Jun	44.6	2.1	1.76	6.22		Cyp1b1	0.02	0	0.02	0.12	0.04
Pga5	-0.5		Cd151	-0.33		A930018M24Rik	-0.62		Zfp358	6.03	1.13	0.21	1.68		Kcnq2	0.09	0.08	0.02	0.15	0.085
Zfp641	-0.5		Timm10	-0.33		Anp32a	-0.62		Athl1	6.71	1.26	0.24	1.11		Zfp672	9.02	11.5	3.81	3.2	6.8825
Mga	-0.5		Aftph	-0.33		Gm4951	-0.62		2610018G03Rik	6.57	0.79	0.23	1.04		Fig4	9.71	4.22	2.93	2.7	4.89
Fam124a	-0.5		Cdc73	-0.33		Sprr2a1	-0.62		Socs6	5.17	1	0.18	0.49		Slc16a14	0.04	0	0	0.09	0.0325
Myo3b	-0.49		Olfr20	-0.33		Plscr3	-0.61		Dhdh	2.35	0.26	0.06	0.34		Gpr37	0	0.02	0.07	0.14	0.0575
Map6d1	-0.49		Cd70	-0.33		Kcng1	-0.61		Pdzk1ip1	0.72	13.4	18.88	17.22		Gm4951	0	0.07	0	0.09	0.04
A930018M24Rik	-0.49		Tmem68	-0.33		Car12	-0.61		Stfa3	35.96	4.49	1.44	4.13		Maml2	0.21	0.13	0.06	0.03	0.1075
Aipl1	-0.49		Il6	-0.33		Timm8a2	-0.61		Gmfg	6.95	0.8	0.25	0.58		Rab15	0	0.03	0	0.08	0.0275
Gm20708	-0.49		Unc13b	-0.33		Fgf14	-0.61		Tubb2b	0.64	0.85	0	0.18		Lcorl	0.3	0.2	0.11	0.06	0.1675
Tmem150c	-0.49		Psd3	-0.33		Rars	-0.61		Abr	9.13	1.2	0.34	1.02		Dmxl1	1.81	2.02	0.94	0.57	1.335
Smo	-0.49		B020004C17Rik	-0.33		Zfp366	-0.61		B4galt6	5.17	0.35	0.18	0.48		Fblim1	0.18	0.26	0.05	0.12	0.1525
Pkd2l2	-0.49		Tes	-0.33		Plcxd3	-0.61		Trappc2	0.98	0.29	0.27	0		Pgr	0.03	0	0.01	0.1	0.035
Wbscr27	-0.49		Asah1	-0.33		Rab9b	-0.61		Gpsm3	25.42	2.22	1.02	3.25		Cd209a	0.07	0.03	0	0.08	0.045
Clock	-0.49		Tipin	-0.33		A530053G22Rik	-0.61		Cd79b	10.68	1.11	0.41	1.47		E2f8	34.52	61.36	19.85	18.7	33.6075
Gm2163	-0.49		Abtb2	-0.33		Defb14	-0.61		Alox5ap	63.28	5.72	2.59	6.85		Xkr7	0.07	0.01	0.03	0.15	0.065
7420426K07Rik	-0.49		Npy1r	-0.33		E130114P18Rik	-0.61		Alas1	53	4.14	2.17	4.27		Klhl17	15.21	13.05	4.65	5.23	9.535
Olfr20	-0.49		Mnat1	-0.33		1700021P04Rik	-0.6		Csf3r	12.93	0.94	0.5	1.03		Prim2	25.15	20.72	8.23	7.8	15.475
Upk3b	-0.49		Gm9845	-0.32		Enpp1	-0.6		Magohb	8.31	1.73	0.31	0.66		Jam2	0	0	0.07	0.1	0.0425
Sh2d7	-0.49		Schip1	-0.32		Pigb	-0.6		BC100530	524.46	50.04	21.77	35.41		Slc41a3	35.23	27.91	10.99	15.45	22.395
Ttc28	-0.49		4930507D05Rik	-0.32		Tbx22	-0.59		B230312A22Rik	7.37	75.68	178.26	110.7		Slc22a4	11.18	35.87	33.26	23.65	25.99
F830045P16Rik	-0.49		Dmkn	-0.32		Slc16a14	-0.59		Pcbp4	13.58	1.11	0.53	2.84		Sbk2	0	0	0.07	0.1	0.0425
Leprel1	-0.49		Ube2g1	-0.32		Dmrtc1a	-0.59		Rbm12b	0.83	0.07	0	0.04		Prdm8	0.03	0.03	0.09	0.18	0.0825
2810459M11Rik	-0.49		Mex3b	-0.32		Uhrf1bp1	-0.59		Cxcr4	21.9	1.99	0.88	1.91		Abca6	0.06	0.1	0.01	0.01	0.045
Eya3	-0.49		Trhr	-0.32		Ctns	-0.59		H2-DMa	8.33	0.31	0.46	1.29		Akap7	1.61	4.43	5.2	2.95	3.5475
Prrg4	-0.49		Rad51ap2	-0.32		Gcnt2	-0.59		Atp8b2	3.62	0.3	0.12	0.35		Nkd2	0.06	0	0.04	0.09	0.0475
Bach2	-0.48		Emr4	-0.32		Mro	-0.59		Dgkg	1.4	0.16	0.02	0.07		Nanos1	0.92	1.37	0.49	0.41	0.7975
Sox15	-0.48		Stradb	-0.32		Dhrs7	-0.59		Ptplad2	0.83	0.17	0	0.05		Plcb1	0.1	0.03	0.01	0.03	0.0425
Olig2	-0.48		Ctla4	-0.32		Cd59a	-0.59		Alas2	75.3	1129.47	1796.57	1406.16		Ube2a	10.37	7.09	3.31	5.98	6.6875
Cstad	-0.48		Nlrp2	-0.32		Nkd2	-0.59		1810033B17Rik	9.67	0.49	0.37	0.44		Six3os1	0.02	0.09	0.04	0	0.0375
Sfmbt2	-0.48		Rab34	-0.32		Vwa5a	-0.59		Phactr2	2.81	0.39	0.08	0.46		Gsc	0	0	0.03	0.09	0.03
Anp32a	-0.48		Smek2	-0.32		Mapk10	-0.58		Gja1	2.26	0.26	0.06	0.11		Gas2l3	1.98	1.07	0.8	0.63	1.12
Rab11fip1	-0.48		Zbtb42	-0.32		D430019H16Rik	-0.58		Tnf	0.83	0.13	0	0.23		Kcna2	0.08	0.06	0.05	0	0.0475
Deptor	-0.48		Gm3139	-0.32		Stard8	-0.58		Chst12	33.65	2.96	1.38	3.52		Lin9	4.08	3.2	1.32	1.38	2.495
Mapk6	-0.48		Rasa2	-0.32		Fcgr3	-0.58		Fabp3	0.95	0.57	0.27	0		Chst10	0.14	0.06	0.03	0.03	0.065
Kansl1l	-0.48		Gid8	-0.32		Lrp2bp	-0.58		Sgms2	3.21	0.24	0.1	0.2		Cttnbp2nl	0.23	0.29	0.22	0.07	0.2025
Usp44	-0.47		Sugct	-0.32		Tnfrsf13c	-0.58		Foxe1	0.2	0	0.1	0.99		Keg1	0.06	0	0	0	0.015
Oxtr	-0.47		Lhfpl5	-0.32		Sbk3	-0.58		Pdcd2	26.84	4.97	1.1	5.6		Zfp366	0.35	0.32	0.1	0.17	0.235
Esr1	-0.47		Herpud2	-0.32		Cnga4	-0.58		Itgb1bp2	0.73	0.83	0	0.54		Adcy1	0.02	0.09	0.01	0.1	0.055
Adhfe1	-0.47		Eif2ak4	-0.32		Keg1	-0.58		Igsf6	14	1.55	0.56	1.53		Ankrd1	0	0	0	0.07	0.0175
Dpcr1	-0.47		Zfp30	-0.32		Trim37	-0.58		Txnrd3	6.12	0.71	0.23	0.9		Cmpk2	8.68	6	3.59	2.92	5.2975
Mtmr14	-0.47		Iscu	-0.31		Tmem123	-0.58		Ear7	17.07	2.04	0.95	0.69		Sspn	0	0.07	0	0.05	0.03
Maml2	-0.47		Cav2	-0.31		Lin9	-0.58		Il8rb	2.15	0.24	0.06	0.44		Lhfpl4	0.01	0	0.01	0.09	0.0275
Cd200r1	-0.47		Cluap1	-0.31		Topbp1	-0.58		Olfm4	41.31	4.01	1.73	3.31		Cnga4	0.04	0	0.06	0.09	0.0475
Tmbim6	-0.47		Mthfs	-0.31		Naa20	-0.58		Gpr171	0.97	0	0.08	0.1		Zbtb20	0.07	0.12	0.03	0.15	0.0925
Tvp23a	-0.47		Olfr77	-0.31		Cdca8	-0.57		0610040J01Rik	3.28	0.81	0.11	0.53		Map2k2	103.6	67.72	36.25	49.51	64.27
Gm1965	-0.47		Zfand2a	-0.31		Ubxn10	-0.57		Itgb2l	6.63	0.76	0.25	0.59		Rrm2	127.56	290.57	105.78	101.8	156.427
Nap1l4	-0.47		Rccd1	-0.31		Ifnar2	-0.57		Rmnd1	12.6	2.71	0.51	1.68		Xk	11.01	21.68	15.22	7.59	13.875
Ppm1a	-0.47		Ap4e1	-0.31		Mmp13	-0.57		1700019E19Rik	0.81	0.24	0	0.4		Egfr	0.04	0	0.02	0.08	0.035
Rapgef5	-0.47		Usp25	-0.31		Aqp8	-0.57		Drd4	0.22	0	0.21	0.97		Igf2	12.52	25.69	9.15	18.77	16.5325
Arhgef9	-0.47		Gm16314	-0.31		B3galt6	-0.57		Gvin1	0.81	0.36	0	0.45		Ankrd13c	12.47	9.09	5.78	4.45	7.9475
Dnajc27	-0.47		Glul	-0.31		Cnnm1	-0.57		Ltb4r1	25.86	2.25	1.08	1.8		Tmem182	0	0	0.08	0	0.02
Dlx4	-0.47		Cadm1	-0.31		Olfr156	-0.57		3300002I08Rik	0.8	0.1	0	0.13		Pygo1	0	0	0	0.06	0.015
Sstr2	-0.47		Prim2	-0.31		Abl2	-0.57		Centb1	15.23	1.75	0.62	2.02		Pcsk9	2.57	2.67	0.96	2.6	2.2
Nosip	-0.47		Foxd3	-0.31		Rapgef5	-0.57		Def6	58.34	4.56	2.48	5.56		Ubxn2a	9.65	6.34	3.53	3.99	5.8775
Dnajb5	-0.47		Tmprss5	-0.31		Nosip	-0.57		Cox6a2	3.23	0.4	0.15	0.1		Tacr2	0.05	0	0	0.05	0.025
Slc12a7	-0.46		E330014E10Rik	-0.31		Hist2h3c1	-0.57		Kirrel	0.8	0.04	0	0.24		Evi5l	3.05	1.99	1.13	1.77	1.985
Ift122	-0.46		Khdrbs2	-0.31		Tgfa	-0.56		Siglech	0.93	0.04	0.02	0		Elfn1	0.05	0.01	0	0.05	0.0275
Cplx3	-0.46		Lrp2bp	-0.31		Spdya	-0.56		Myo5a	2.29	0.23	0.06	0.21		Krt73	0	0	0	0.05	0.0125
Slc24a2	-0.46		Slc2a13	-0.31		Gp9	-0.56		Gmip	16.93	2.04	0.7	2.18		Sec14l5	0	0.02	0	0.05	0.0175
Gm10030	-0.46		E030018B13Rik	-0.31		Olfr1396	-0.56		Nfkbid	6.02	0.29	0.23	0.9		Drd5	0	0.03	0	0.05	0.02
Sec11a	-0.46		Ndn	-0.31		Ikzf1	-0.56		Acsl6	3.04	0.23	0.1	0.49		9130023H24Rik	0.67	0.71	0.57	0.25	0.55
Zbtb20	-0.46		A530053G22Rik	-0.31		Dsel	-0.56		Atg16l2	3.02	0.36	0.1	0.41		Lifr	0.22	0.14	0.07	0.17	0.15
Gjd2	-0.46		Elmod1	-0.31		Defb4	-0.56		Retsat	13.86	1.47	0.57	2.28		Gp9	7.83	19.67	8.53	11.54	11.8925
AW549877	-0.46		Nfkbia	-0.31		Chn1	-0.56		Bfsp2	2.71	0.5	0.08	0.69		Six6	0	0	0	0.05	0.0125
Rab23	-0.46		Cdyl	-0.31		Ppp1r9a	-0.56		Nlrc4	0.8	0.11	0	0.06		Tmem183a	19.69	12.98	8.69	7.88	12.31
Ubxn2a	-0.46		Rab7	-0.31		Wipf3	-0.56		Mettl13	26.53	4.25	1.12	3.6		Lhfp	0.13	0.04	0.04	0.1	0.0775
Cygb	-0.46		Dok5	-0.3		Smo	-0.56		Spink3	0	1.12	0.52	0.17		Hyal1	0.79	0.55	0.43	0.3	0.5175
Olfr1342	-0.46		Jph1	-0.3		Klhdc1	-0.56		Actg1	836.33	78.05	36.47	86.86		Cbx7	3.25	1.7	1.31	1.92	2.045
Srms	-0.46		Zbtb14	-0.3		Rbm25	-0.56		Slc35c1	25.42	3.98	1.08	3.07		Irx2	0.02	0.03	0.07	0.13	0.0625
Zfp827	-0.46		Hmgb2	-0.3		Six3	-0.56		40792	9.6	1.36	0.39	0.63		Etl4	0.11	0.05	0.03	0.04	0.0575
Notch2	-0.46		Cxcr6	-0.3		Avpr1a	-0.56		Ccbl2	3.17	0.2	0.1	0.3		Psmd4	164.35	100.58	67.99	79.76	103.17
Gm10600	-0.46		Prkcd	-0.3		Vmn1r29	-0.56		Ccr1	1.7	0.18	0.04	0.12		AI182371	0.1	0.14	0.14	0.04	0.105
Ap1ar	-0.46		Hopx	-0.3		Olfr658	-0.56		Spint2	23.36	2.54	0.99	2.82		Zfp641	0	0.05	0	0	0.0125
Negr1	-0.45		2700089E24Rik	-0.3		Elmod2	-0.55		Itga5	12.58	1.48	0.52	2.25		Gpm6b	0.03	0.04	0	0.04	0.0275
Zfp287	-0.45		Setdb2	-0.3		Atp11a	-0.55		Ncf2	12.79	1.19	0.53	1.58		Samd5	0	0.03	0.03	0.08	0.035
Pvrl1	-0.45		Slc4a1ap	-0.3		Olfr456	-0.55		Xlr	0.79	0.71	0	0		Zfp287	0.04	0.02	0	0	0.015
BC147527	-0.45		Matr3	-0.3		Prrg4	-0.55		Il4	0.79	0	0	0.15		Esr1	0.03	0	0.02	0.06	0.0275
Pdzrn4	-0.45		Tagap	-0.3		Smek2	-0.55		Arhgdib	264.26	20.22	11.63	26.26		Dmd	0.08	0.04	0.02	0.03	0.0425
Fndc7	-0.45		Gm5819	-0.3		Atg12	-0.55		Spn	73.62	7.41	3.22	6.52		Gpr37l1	0	0	0	0.04	0.01
Dnaja2	-0.45		Rdh14	-0.3		Ahrr	-0.55		Rgs18	1.55	0.37	0.04	0.03		Chst1	0.1	0.03	0.03	0.04	0.05
Gm3625	-0.45		Pim3	-0.3		Mllt4	-0.54		Elovl5	13.32	1.37	0.56	0.78		Spnb3	0.22	0.33	0.14	0.12	0.2025
Slc48a1	-0.45		Extl2	-0.3		Pcsk9	-0.54		Bbs12	3.65	0.53	0.2	0.12		Cttnbp2	0.13	0.37	0.29	0.25	0.26
Gid8	-0.45		Papln	-0.3		Shc3	-0.54		Gapt	3.72	0.42	0.13	0.62		Tmem47	0.04	0.03	0	0	0.0175
Parp11	-0.45		Ctxn3	-0.29		Slc20a2	-0.54		Slco4a1	2	0.32	0.05	0.35		Triobp	11.54	7.38	4.94	5.05	7.2275
Artn	-0.45		Mipol1	-0.29		Entpd7	-0.54		Fgf3	0.92	0	0.34	0.04		Ppm1a	29.42	21.04	15.96	12.63	19.7625
4921509C19Rik	-0.45		Ctbs	-0.29		Pex26	-0.54		Card11	1.03	0.05	0.01	0.21		Shc3	0	0	0	0.04	0.01
Lck	-0.45		Msl3l2	-0.29		Gpd2	-0.54		Nin	11.58	0.93	0.48	0.95		Nipal1	0.02	0.03	0.02	0.08	0.0375
Gm6878	-0.45		Sfmbt2	-0.29		Tia1	-0.54		Angptl4	11.55	0.86	0.48	1.68		Hist1h2bj	16.11	13.36	6.99	14.54	12.75
Ifnar1	-0.45		Tbc1d13	-0.29		Ankrd45	-0.54		Apex1	75.68	12.59	3.36	5.78		Papln	0.09	0.07	0.08	0.22	0.115
Acot3	-0.45		Trpm3	-0.29		I830077J02Rik	-0.54		Tcp11l2	3.03	19.75	68.54	30.54		Gng5	88.49	86.67	38.77	43.68	64.4025
Emx2	-0.45		2610002M06Rik	-0.29		Papln	-0.54		B4galnt1	77.18	5.94	3.43	7.34		Spnb4	0.09	0.1	0.19	0.27	0.1625
Seh1l	-0.45		Nmrk1	-0.29		Cd151	-0.54		H2-DMb2	0.77	0.17	0	0.21		Best3	0.02	0	0.06	0.04	0.03
Gm14151	-0.45		Disc1	-0.29		Ugt2a1	-0.54		Siglece	4.37	0.72	0.16	0.67		Dlx4	0	0	0.02	0.06	0.02
Vac14	-0.45		Fhl3	-0.29		B3galt2	-0.54		Ptpn7	56.28	5.07	2.5	5.65		Amotl1	0.23	0.21	0.09	0.12	0.1625
Btg4	-0.45		Cdh19	-0.29		Csn1s2b	-0.54		Cd63	49.21	3.89	2.18	4.09		Raver2	0.06	0.06	0.02	0.09	0.0575
Dnajc28	-0.45		Cpsf1	-0.29		Pms1	-0.54		BC005764	24.91	1.73	1.09	2.04		Proz	1.11	0.9	0.69	0.48	0.795
Bnc2	-0.45		Zmat1	-0.29		Dhtkd1	-0.54		1190007I07Rik	7.52	1.52	0.3	1.21		Lhfpl3	0	0	0	0.04	0.01
Mtx3	-0.45		Zbtb11	-0.29		Ankrd29	-0.53		St14	2.22	0.23	0.07	0.22		Cul4a	41.09	35.74	25.87	18.57	30.3175
Appbp2	-0.45		Srek1ip1	-0.29		Chst1	-0.53		Cldn15	6.61	0.26	0.33	0.35		Fam163a	0	0.01	0	0.04	0.0125
Gm14147	-0.45		Susd4	-0.29		Zdhhc19	-0.53		Nkg7	24.84	1.22	1.09	1.37		Crkrs	7.42	4.93	5.33	3.36	5.26
Mcemp1	-0.44		Lilrb4	-0.29		Tppp	-0.53		Phgdh	137.91	20.73	6.2	16.22		Mgat5b	0.02	0	0.02	0.05	0.0225
Ppp2r5a	-0.44		Pds5b	-0.29		Mgst1	-0.53		Impdh1	25.69	2.56	1.13	2.41		Fgfr2	0.1	0.09	0.08	0.21	0.12
Tmem163	-0.44		2810403A07Rik	-0.29		Mmp21	-0.53		Cpne7	5.06	0.52	0.2	0.62		Inhbb	0.04	0.05	0.1	0.02	0.0525
Rprd1b	-0.44		Pitx2	-0.29		S100a3	-0.53		Cd19	3.61	0.12	0.13	0.25		Limch1	0.06	0.03	0.01	0.06	0.04
Zfp275	-0.44		Nrbf2	-0.29		Zbtb20	-0.53		Srgn	115.67	9.73	5.23	10.7		Lrp2bp	0.03	0	0	0	0.0075
Gm4951	-0.44		Gm8300	-0.29		Ndnf	-0.53		Bcap29	7.71	1.03	0.53	0.31		Adcy10	0.01	0	0	0.04	0.0125
Tldc2	-0.44		Rnaseh1	-0.29		Spred1	-0.53		Abca2	11.86	1.03	0.51	0.94		Vwa5a	2.49	1.32	1.38	1.15	1.585
March1	-0.44		Gm8126	-0.28		Spin1	-0.53		Rassf2	9.24	0.91	0.39	0.78		Rab18	18.55	16.36	12.97	8.76	14.16
Cdcp2	-0.44		Klhl28	-0.28		Etl4	-0.53		Tmsb15b1	0.76	0.51	0	0		Xkr4	0.05	0.02	0.05	0.1	0.055
Fcgr3	-0.44		Dnajb9	-0.28		Zrsr2	-0.53		Cln3	7.57	1.23	0.31	1.07		Adarb1	0.15	0.12	0.06	0.12	0.1125
Tle3	-0.44		Tnfaip8	-0.28		Ttc7	-0.53		Myo1g	36.59	3.66	1.64	3.25		Rab11b	5.49	4.4	2.95	2.64	3.87
Auh	-0.44		Nek1	-0.28		Traf3	-0.52		F13a1	18.97	1.61	0.83	1		Cxcl5	0	0	0	0.03	0.0075
Rorb	-0.44		Glo1	-0.28		Star	-0.52		Gm10778	0.76	0.45	0	0.28		Cdca8	107.75	106.49	52.25	70.37	84.215
Olfr310	-0.44		Itgb1	-0.28		Sh3d21	-0.52		Prss34	11.49	0.98	0.49	1.21		Wscd1	0.04	0	0.03	0	0.0175
Entpd4	-0.44		Il4	-0.28		Gpr37	-0.52		Tspan5	6.55	0.88	0.27	0.58		Map2k3	57.32	116.74	66.07	64.63	76.19
Tnpo3	-0.44		Serpinb9g	-0.28		Evi5l	-0.52		Gpd1l	24.14	2.14	1.07	2.3		Gpr123	0.02	0.01	0	0.03	0.015
Sapcd2	-0.43		Pdha1	-0.28		Tmem38b	-0.52		Xdh	3.64	0.4	0.13	0.29		Calca	0	0.03	0	0	0.0075
Bdkrb2	-0.43		Tmem215	-0.28		Wdr45b	-0.52		Stx3	1.36	0.24	0.03	0.27		Zc3h12b	0.01	0.01	0	0.03	0.0125
Ndnf	-0.43		Fbxo33	-0.28		Tnni1	-0.52		Tcam1	0.87	0.07	0.03	0		Atg12	7.69	5.15	3.88	3.9	5.155
Ccrl2	-0.43		Twist2	-0.28		Gm15737	-0.52		LOC100040259	4.36	1.06	0.17	1.32		Ttll7	0.05	0.01	0.01	0.04	0.0275
Oit1	-0.43		Uox	-0.28		Drd5	-0.52		Crlf2	20.68	2.51	0.92	2.23		Stard13	0.07	0.08	0.05	0.02	0.055
Fbxw14	-0.43		Rnf8	-0.28		Xk	-0.52		Jdp2	7.68	0.58	0.32	1.33		Elavl4	0	0.02	0.01	0.05	0.02
Ankdd1a	-0.43		Fas	-0.28		Gm11711	-0.52		Lrp5	21.03	2.78	0.93	2.66		Gm5878	0.02	0.01	0	0	0.0075
Gm4847	-0.43		Dbx2	-0.28		Cd200r1	-0.52		D16Ertd472e	2.82	0.19	0.1	0.29		Ppp1r10	24.56	18.68	16.44	12.72	18.1
Usp18	-0.43		Gpr174	-0.28		Ap1ar	-0.52		Gm5483	39.55	4.79	1.79	3.85		Rad51c	1.31	2.57	1.33	1.55	1.69
Rab7	-0.43		Herc2	-0.28		Dnaja2	-0.52		1700029I15Rik	0.68	0	0	0.76		Gas1	0.07	0.16	0.11	0.2	0.135
Hif1an	-0.43		Pik3c3	-0.27		Rtn4ip1	-0.52		Cst7	21.89	1.71	0.98	1.7		Slc2a13	0	0.01	0.02	0.05	0.02
Cd33	-0.43		Zfp667	-0.27		Nsun3	-0.52		Apol11b	0.29	5.9	7.44	3.34		C130060K24Rik	0.03	0	0.03	0.02	0.02
Mettl6	-0.43		Kcns2	-0.27		Gm3604	-0.52		Taf13	3.42	1.05	0.36	0.12		B3galt2	0.02	0	0	0	0.005
Cyp11b1	-0.43		Dnajb12	-0.27		4932438A13Rik	-0.52		Ffar2	1.28	0.02	0.07	0.05		Tmem188	6.48	5.25	3.42	3.7	4.7125
Dnase1l3	-0.43		Spata6	-0.27		Stag2	-0.52		Chdh	4.65	0.32	0.18	0.37		Trim61	0	0	0	0.02	0.005
EU599041	-0.43		Tfg	-0.27		Wrb	-0.51		BC048609	0.75	0	0	0.24		Tnfrsf13c	0.9	1.07	0.58	1.02	0.8925
Gm10083	-0.43		Dcun1d4	-0.27		Klhl17	-0.51		Gm11428	0.72	0.75	0	0.13		Snrk	5.99	5.17	5.96	3.37	5.1225
Clip4	-0.43		Ifit2	-0.27		Pcbp3	-0.51		Ifngr1	53.09	4.27	2.43	4.96		Havcr2	0.23	0.4	0.46	0.4	0.3725
Zfp92	-0.43		Rbm25	-0.27		Mettl11b	-0.51		Gp49a	2.7	0.14	0.13	0.09		Klf12	0.03	0.06	0.02	0.02	0.0325
Lep	-0.43		Hmbox1	-0.27		Camk2a	-0.51		Kcnk12	9.08	0.66	0.39	0.8		Car10	0	0.03	0.05	0.02	0.025
Gm10302	-0.42		Mrps31	-0.27		Gm15155	-0.51		Rin3	31.13	2.48	1.41	3.12		Kcnd2	0	0	0	0.02	0.005
Ankrd45	-0.42		Spice1	-0.27		Vsnl1	-0.51		Asb13	1.11	0.15	0.02	0.11		Lcor	0.33	0.42	0.38	0.22	0.3375
Golm1	-0.42		Bdnf	-0.27		Grk4	-0.51		Dok3	25.36	2.65	1.15	3.28		Igf2as	0.11	0.14	0.11	0.21	0.1425
Colec12	-0.42		Plekhj1	-0.27		Slfnl1	-0.51		Pou2af1	2.59	0.25	0.12	0.08		Paqr9	3.97	4.68	2.7	2.78	3.5325
Cdc25b	-0.42		Ccdc25	-0.27		Fam124a	-0.51		Pex26	5.35	0.95	0.21	0.69		2810459M11Rik	0.41	0.61	0.34	0.56	0.48
Tm4sf5	-0.42		Lifr	-0.27		Rab11fip1	-0.51		Cebpe	51.55	2.84	2.38	3.6		Scn3b	0.01	0	0	0	0.0025
8030462N17Rik	-0.42		Gm4477	-0.27		Esr1	-0.51		Rnaset2a	22.7	3.85	1.03	4.76		Onecut2	0.03	0.04	0.03	0.07	0.0425
Cnga2	-0.42		Gm609	-0.27		Olfr1342	-0.51		P4htm	1.78	0.31	0.05	0.29		Pafah1b1	15.87	14.45	11.44	9.48	12.81
2210404O09Rik	-0.42		Gm11128	-0.27		Zfp287	-0.51		Stap1	0.85	0.19	0.09	0		Rab13	0.56	0.4	0.33	0.43	0.43
Nkiras2	-0.42		Zc2hc1a	-0.27		Ccrl2	-0.51		Tmed3	50.86	5.03	2.35	6.3		Trp63	0	0	0	0.02	0.005
Gm14305	-0.42		Olfr742	-0.27		Tspan2	-0.51		BC027344	1.04	0.11	0.01	0.04		Gnao1	0.06	0.06	0.03	0.03	0.045
Rab6b	-0.42		Mzt1	-0.27		Gm9925	-0.51		Gpr97	20.86	1.88	0.94	2.01		Pga5	0	0	0.03	0	0.0075
Cmpk2	-0.42		Snai2	-0.27		Lamtor3	-0.51		Egr1	7.21	0.74	0.3	1.45		A330050F15Rik	0	0	0.03	0	0.0075
Mcu	-0.42		Mdc1	-0.27		Gas1	-0.51		Smyd5	37.05	3.66	1.71	4.45		Rab10	21.14	23.47	21.48	14.91	20.25
Kcnv1	-0.42		Shprh	-0.26		Disc1	-0.51		Gria3	3.75	0.14	0.16	0.27		Rtp1	0	0.01	0	0	0.0025
Gm14434	-0.42		L2hgdh	-0.26		Zc3h15	-0.51		Rgs14	7.65	0.63	0.33	0.89		Nkain2	0	0	0	0.01	0.0025
4930438A08Rik	-0.42		Ccdc185	-0.26		Ube2a	-0.51		Dhrs7	8.29	1	0.36	0.95		Mgat3	0.02	0.03	0.05	0.06	0.04
Eda2r	-0.42		Baz1b	-0.26		Vma21	-0.51		Gimap6	2.27	0.65	0.07	0.84		Rab11a	12.96	12.12	8.87	9.15	10.775
Gm4724	-0.42		Rheb	-0.26		AA467197	-0.51		Fos	34.67	1.8	1.61	5.17		Ifnar2	14.58	11.11	10.17	11.71	11.8925
2810004N23Rik	-0.42		Rasl11a	-0.26		Zc3h12b	-0.51		Prodh	13.87	0.84	0.62	1.46		Irx4	0.06	0.06	0.11	0.09	0.08
Aes	-0.42		Nefl	-0.26		Gsc	-0.5		Hp	130.63	9.54	6.18	9.38		Tmem189	18.45	15.44	13.81	13.33	15.2575
Mfsd7b	-0.42		Mrpl1	-0.26		Swsap1	-0.5		Adssl1	29.02	2.09	1.35	3.27		4921511H03Rik	0	0	0	0	1
Slc16a2	-0.42		Zranb3	-0.26		Zfp672	-0.5		Mark4	12.28	1.46	0.55	1.75		AA467197	0	0	0	0	1
Kcnj16	-0.42		Polr2k	-0.26		Pdzd4	-0.5		40791	8.73	0.95	0.38	0.84		AI118078	0	0	0	0	1
Tmem97	-0.42		Tmem55a	-0.26		Samd5	-0.5		Eml4	8.38	1.32	0.37	1.14		Cntnap5a	0	0	0	0	1
Fgf3	-0.42		Psd2	-0.26		Gm11744	-0.5		Cmtm7	133.38	9.5	6.33	17.12		Cntnap5c	0	0	0	0	1
Mturn	-0.42		Dph6	-0.26		Pdgfrl	-0.5		Iqce	4.38	0.56	0.17	0.48		Csn1s2b	0	0	0	0	1
Zfp46	-0.41		Thrsp	-0.26		Pga5	-0.5		Spry2	2.87	0.1	0.18	0.1		Cts8	0	0	0	0	1
Gm17567	-0.41		Tvp23b	-0.26		Zfp641	-0.5		Mrps27	36.43	4.54	1.71	5.54		Dbpht2	0	0	0	0	1
Meaf6	-0.41		Palm2Akap2	-0.26		Maml2	-0.5		Zfp623	1.98	0.27	0.06	0.12		Defb14	0	0	0	0	1
Adam12	-0.41		Lgalsl	-0.26		Sstr2	-0.5		Dus4l	3.73	0.9	0.14	0.25		Defb20	0	0	0	0	1
Lrrc8a	-0.41		1110059E24Rik	-0.26		Ubxn2a	-0.5		Osbpl10	0.72	0.03	0	0.13		Defb4	0	0	0	0	1
Slc6a1	-0.41		Muc19	-0.26		Zfp827	-0.5		Rrp9	80.51	8.61	3.82	11.7		Defb40	0	0	0	0	1
Nwd1	-0.41		Prr16	-0.26		March1	-0.5		Gm9897	0.72	0.64	0	0.23		Defb41	0	0	0	0	1
Dkk3	-0.41		Ano9	-0.26		Vmn1r88	-0.5		Fam65a	41.29	5.14	1.95	4		Defb42	0	0	0	0	1
Vmn2r30	-0.41		Slc18a2	-0.26		Glrb	-0.5		Abhd14a	21.1	2.62	0.98	2.67		Defb43	0	0	0	0	1
Atm	-0.41		Drg1	-0.26		Nanos1	-0.5		Xylt1	4.46	0.46	0.18	0.33		Defb46	0	0	0	0	1
Apol6	-0.41		Lactbl1	-0.26		Add3	-0.5		Apbb1ip	57.38	9.12	2.72	6.9		Defb48	0	0	0	0	1
Sidt1	-0.41		Ect2l	-0.26		E2f8	-0.5		Atp11a	5.46	0.62	0.23	0.44		Dmrtc1a	0	0	0	0	1
Pik3r5	-0.41		Pmp22	-0.26		2610002M06Rik	-0.5		Ncf1	48.06	4.39	2.28	4.2		Glrb	0	0	0	0	1
Xkr4	-0.41		Myh3	-0.26		Krt73	-0.5		2610204M08Rik	13.75	1.83	0.63	1.76		Gm11710	0	0	0	0	1
Mob3a	-0.41		Papolg	-0.26		Ccdc68	-0.5		Dhodh	18.18	2.7	0.84	2.39		Gm5615	0	0	0	0	1
Fam196a	-0.41		Mdm1	-0.26		Rbm41	-0.5		Mia1	0.72	0.37	0	0		Gm609	0	0	0	0	1
Moxd1	-0.41		Ubtfl1	-0.25		Igfbp1	-0.5		Galr3	2.01	0.07	0.06	0.62		Gpr111	0	0	0	0	1
Srgap1	-0.41		Nudt16	-0.25					Gfi1	14.18	0.9	0.65	1.3		Lhfpl1	0	0	0	0	1
Cmtm3	-0.41		Cts7	-0.25					1810029B16Rik	20.44	2.96	0.95	1.83		Mettl11b	0	0	0	0	1
Ppme1	-0.4		Vamp1	-0.25					Gm13152	0.83	0.25	0.12	0		Mgat4c	0	0	0	0	1
Dmc1	-0.4		Grpr	-0.25					Cybb	6.93	0.93	0.3	0.81		Mro	0	0	0	0	1
Ywhah	-0.4		Sema3d	-0.25					Adck1	13.55	1.45	0.62	1.46		Olfr128	0	0	0	0	1
Nlrp4g	-0.4		Cml3	-0.25					Pld6	1.61	0.16	0.04	0.37		Olfr1280	0	0	0	0	1
I830077J02Rik	-0.4		Dlx4	-0.25					Cbx8	3.19	0.35	0.12	0.52		Olfr1281	0	0	0	0	1
Tnfsf18	-0.4		Ccar1	-0.25					Padi2	9.81	1.25	0.44	0.83		Olfr1282	0	0	0	0	1
Rhbdd1	-0.4		Tnfsf8	-0.25					2310007H09Rik	15.15	1.76	0.7	1.75		Olfr1283	0	0	0	0	1
Ftsj2	-0.4		C1ql3	-0.25					Faim	12.19	1.34	0.56	2.15		Olfr1284	0	0	0	0	1
Ddx55	-0.4		Ncapd3	-0.25					Kit	46.12	4.2	2.2	3.78		Olfr1286	0	0	0	0	1
Lrit1	-0.4		Zbtb25	-0.25					Xpc	11.26	1.59	0.51	0.77		Olfr1287	0	0	0	0	1
Ppp1r12b	-0.4		Capza2	-0.25					Ly6c2	52.9	2.6	2.54	3.92		Olfr1288	0	0	0	0	1
Gm16515	-0.4		1110057P08Rik	-0.25					Cyp4f13	2.02	0.31	0.06	0.51		Olfr1289	0	0	0	0	1
Hist2h2bb	-0.4		Chrm2	-0.25					Slc25a29	1.36	0.15	0.12	0.03		Olfr1342	0	0	0	0	1
Xlr3c	-0.4		Rasef	-0.25					Ypel4	19.77	199.06	407.21	292.96		Olfr1396	0	0	0	0	1
Gdap1	-0.4		Akr1c6	-0.25					Tram2	1.43	0.38	0.04	0.28		Olfr156	0	0	0	0	1
Klhdc1	-0.4		Mdfic	-0.25					Tmem154	1.67	0.19	0.05	0.06		Olfr20	0	0	0	0	1
Apon	-0.4		Rgs4	-0.25					Sdsl	0.71	0.25	0	0		Olfr202	0	0	0	0	1
Gm6710	-0.4		Erich1	-0.25					Dph5	15.47	2.48	0.72	1.66		Olfr203	0	0	0	0	1
Srsf6	-0.4		Lrrc42	-0.25					Cbx4	7.57	0.6	0.33	0.64		Olfr204	0	0	0	0	1
Eml3	-0.4		Cyp26a1	-0.25					Myb	68.09	5.52	3.29	4.87		Olfr205	0	0	0	0	1
Cox15	-0.4		Uty	-0.25					Napsa	31.68	2.41	1.51	2.94		Olfr206	0	0	0	0	1
Aacs	-0.4		Rbm39	-0.25					Tagap	3.3	0.44	0.13	0.29		Olfr207	0	0	0	0	1
Grhl1	-0.4		Ube2b	-0.25					Mina	11.95	1.6	0.55	2.01		Olfr208	0	0	0	0	1
Tmem233	-0.4		Mpc1	-0.24					Fes	49.38	3.83	2.38	4.55		Olfr209	0	0	0	0	1
Xlr3a	-0.4		Kbtbd3	-0.24					BC031748	0.95	0.06	0.01	0.05		Olfr456	0	0	0	0	1
Lcn10	-0.4		Id3	-0.24					Stxbp1	6.52	0.68	0.29	0.55		Olfr658	0	0	0	0	1
Vmn1r88	-0.4		Tifab	-0.24					Evi2b	8.85	0.86	0.4	0.98		Olfr701	0	0	0	0	1
Fras1	-0.39		E2f8	-0.24					Camk2a	1.34	0.12	0.03	0.14		Pgr15l	0	0	0	0	1
Asic2	-0.39		Trim68	-0.24					Cdk6	23.3	2.31	1.11	1.93		Plcxd3	0	0	0	0	1
Tmem202	-0.39		Rab14	-0.24					Taf1b	4.42	1.69	0.34	0.18		Rab9b	0	0	0	0	1
Slc12a5	-0.39		1700066M21Rik	-0.24					Spns3	12.36	1.62	0.57	1.14		Rgs17	0	0	0	0	1
Coq5	-0.39		Orc1	-0.24					Ltc4s	0.33	0	0.27	0.84		Rgs4	0	0	0	0	1
Gfra2	-0.39		1700019G17Rik	-0.24					Tsr1	27.92	5.75	1.34	2.13		Rxfp1	0	0	0	0	1
Aspa	-0.39		Gin1	-0.24					Orai2	10.1	0.76	0.46	1.28		Serpinb7	0	0	0	0	1
Mbtps2	-0.39		Sox21	-0.24					Wdfy4	11.19	1.02	0.52	1.17		Slc5a7	0	0	0	0	1
Lrguk	-0.39		Hist1h2ad	-0.24					Gramd1a	17.12	1.72	0.81	3.24		Slc6a19	0	0	0	0	1
Katnal1	-0.39		Nasp	-0.24					Nqo2	8.3	1.31	0.38	0.87		Stard6	0	0	0	0	1
Gm1305	-0.39		Samsn1	-0.24					Bzw2	66.19	5.81	3.24	7.29		Tbx22	0	0	0	0	1
Vmn1r6	-0.39		A730071L15Rik	-0.24					Sorl1	11.38	0.89	0.53	0.91		Tppp2	0	0	0	0	1
Enoph1	-0.39		Vps35	-0.24					Mtus1	4.89	0.2	0.28	0.5		Ugt2a1	0	0	0	0	1
Rtn4ip1	-0.39		Zfp398	-0.24					Xrcc6bp1	7.92	0.63	0.36	0.48		Vsnl1	0	0	0	0	1
Pcdha10	-0.39		Pcbd2	-0.24					Slc37a1	3.33	0.48	0.13	0.39		Xkr6	0	0	0	0	1
Usp33	-0.39		Mdga2	-0.24					Ccdc102a	7.47	0.91	0.34	1.6		Xkr9	0	0	0	0	1
Trak2	-0.39		Nom1	-0.24					Hvcn1	10.7	1.36	0.5	0.91		Zfp872	0	0	0	0	1
Gm10309	-0.39		Cldn17	-0.24					Impa2	39.08	3.37	1.92	4.3		Fgf14	0	0	0.02	0.01	0.0075
Xlr3b	-0.39		Arhgef33	-0.24					Zfp764	1.38	0.03	0.24	0.56		Mapk10	0	0	0.02	0.01	0.0075
Poc1b	-0.39		Mkks	-0.23					Mfng	11.03	1.74	0.52	1.87		Ubxn10	0.01	0.01	0.04	0.03	0.0225
Neurod6	-0.39		Rab9b	-0.23					Aifm2	5.21	0.22	0.49	0.54		Tmem184a	0.69	0.58	0.54	0.71	0.63
Nrn1l	-0.39		Gas1	-0.23					B3galtl	4.86	0.96	0.21	0.46		Mobp	0	0.02	0.02	0.02	0.015
Galntl6	-0.39		Stau1	-0.23					Agap2	9.05	0.87	0.42	0.92		Chrnb3	0	0	0.02	0	0.005
Zbtb34	-0.39		Prkci	-0.23					Itgam	9.54	0.81	0.44	0.85		Mmp13	0	0.02	0.02	0.02	0.015
Gm4841	-0.39		Zfp143	-0.23					F830116E18Rik	3.14	50.94	52.69	63.56		Wasf3	0	0	0.02	0	0.005
Fam183b	-0.38		Mybphl	-0.23					Utp20	12.39	1.68	0.59	1.51		Rab17	0.15	0.16	0.13	0.14	0.145
Phf11a	-0.38		2010001E11Rik	-0.23					Fmnl3	4.75	0.93	0.2	0.73		Avpr1a	0.02	0.03	0.03	0.02	0.025
Tbc1d2b	-0.38		Mrpl20	-0.23					Slc28a2	0.68	0.03	0	0.07
Dclre1c	-0.38		Mpv17l	-0.23					1810014B01Rik	3.12	0.48	0.12	0.92
Mxra7	-0.38		Hoxa9	-0.23					Stat5a	32.96	2.95	1.62	2.54
Crhbp	-0.38		Lin7c	-0.23					Adamts3	2.59	0.23	0.1	0.14
1700028K03Rik	-0.38		Cntn6	-0.23					Dlgap4	7.96	1.77	0.37	1.42
St18	-0.38		Kcnk15	-0.23					Gdf3	8.03	0.73	0.37	0.81
Lamp1	-0.38		Trim50	-0.23					Rab4a	34.17	3.68	1.69	5.41
Reep6	-0.38		Gm14698	-0.23					Cdyl2	2.02	0.47	0.07	0.29
Fzd2	-0.38		Otx2	-0.23					Laptm5	139.93	13.51	7.04	18.22
Afmid	-0.38		Dazl	-0.23					Clec5a	2.75	0.22	0.1	0.18
Fam132b	-0.38		Esm1	-0.23					Pglyrp2	1.06	0.14	0.02	0.33
Shh	-0.38		Alg1	-0.23					Zfyve9	0.68	0.12	0	0.18
Wdr5	-0.38		Tmem123	-0.23					Glb1	20.13	2.33	0.98	3.55
Mtmr3	-0.38		Btaf1	-0.23					Dlg4	2.05	0.24	0.07	0.26
Prrg3	-0.38		Eif1ad	-0.23					Plcb2	15.68	1.11	0.76	1.31
Brd9	-0.38		Syap1	-0.23					Slc29a2	5.59	0.61	0.25	0.76
Trim72	-0.38		Dkk2	-0.23					Sh3bp1	59.49	9.17	2.99	6.81
Oacyl	-0.38		Bmper	-0.23					Bri3bp	19.92	2.12	0.98	2.27
Nme7	-0.38		Oas3	-0.23					Polr2h	40.28	6.39	2.02	4.91
Qrfp	-0.38		Ino80d	-0.23					Cad	132.55	18.51	6.72	12.94
9030624G23Rik	-0.38		Cops2	-0.23					Ifitm5	0.41	0	0	0.68
Ptgdr	-0.38		Sdcbp	-0.23					Pik3r5	3.65	0.42	0.15	0.54
Arih2	-0.38		Dnajc27	-0.23					Fmnl1	36.65	2.93	1.84	3.64
Tap1	-0.38		Irx2	-0.23					Csf2ra	47.37	4.11	2.39	4.84
Ceacam20	-0.38		Mtmr6	-0.23					Ear1	13.27	1.81	2.17	0.64
Rassf6	-0.38		Elovl5	-0.23					Slc31a2	5.81	0.89	0.26	0.43
Kirrel	-0.38		Zfp367	-0.23					Slc2a1	51.09	418.88	999.14	649.11
Rab9b	-0.38		Add3	-0.23					Pxmp3	10.26	3.41	0.49	1.58
1700080O16Rik	-0.37		Hist1h4k	-0.23					Ccr5	0.78	0.16	0.05	0
Foxn3	-0.37		D130040H23Rik	-0.22					Rdh12	0.8	0	0.15	0.03
Zfp707	-0.37		Klf3	-0.22					Rrp12	37.62	5.52	1.9	4.24
Zfp12	-0.37		2610021A01Rik	-0.22					Tmco4	5.11	0.7	0.23	0.87
Adh7	-0.37		Ube2c	-0.22					Ikbke	8.6	0.87	0.41	1.1
Adcy9	-0.37		E230019M04Rik	-0.22					Cox10	15.32	2.39	0.75	1.46
Clec7a	-0.37		Cdh7	-0.22					Tcfap4	27.32	3.18	1.37	2.69
C130079G13Rik	-0.37		Nrf1	-0.22					Tcfeb	8.89	1.38	0.42	1.05
Gm609	-0.37		Osbpl2	-0.22					AI480653	8.04	0.84	0.38	1.09
Sco1	-0.37		Ly96	-0.22					Gjb2	5.19	0.67	0.25	0.23
Rab3ip	-0.37		Atp6v1h	-0.22					Hsd3b6	0.35	2.79	7.83	4.48
Igsf6	-0.37		Mcoln3	-0.22					Gm5774	0.77	0	0.65	0
Psg21	-0.37		Gm9994	-0.22					Igfbp6	0.08	0.14	0	0.67
4930447A16Rik	-0.37		Slc14a1	-0.22					2200001I15Rik	0.67	0	0	0.37
Fam134b	-0.37		D5Ertd577e	-0.22					Tifab	20.24	1.66	1.01	1.68
Clec7a	-0.37		A630095E13Rik	-0.22					Mex3b	1.74	0.3	0.06	0.26
4632428N05Rik	-0.37		Cetn3	-0.22					Erh	263.95	69.89	13.61	48.25
Rnf152	-0.37		Nphs2	-0.22					2310016C08Rik	9.78	1.56	0.47	2.04
Klhl13	-0.37		Tprgl	-0.22					Slc4a7	1.75	0.41	0.06	0.13
Tac4	-0.37		Psme2b	-0.22					Pafah2	3.49	0.57	0.15	0.53
Melk	-0.37		Gtl3	-0.22					Runx3	21.15	1.96	1.06	1.81
Trim37	-0.37		Tmprss12	-0.22					Prdm15	4.63	1.1	0.21	0.34
Slu7	-0.37		4933427D14Rik	-0.22					Ggct	3.55	0.48	0.15	0.2
Rfx6	-0.37		Tceal7	-0.22					Cd53	5.96	0.65	0.28	0.56
Gpr114	-0.37		A630023A22Rik	-0.22					Wdsub1	8.1	1.68	0.39	1.54
Musk	-0.37		Ssh2	-0.22					Fasn	67.03	8.26	3.46	6.73
Uvssa	-0.37		C87414	-0.22					C8g	1.54	0.49	0.05	0.79
C7	-0.37		Vmn2r26	-0.22					Dock2	12.64	1.12	0.63	1.61
Lsm14b	-0.36		Cnep1r1	-0.22					Ear6	17.27	1.88	0.98	0.86
Arrb1	-0.36		Spred1	-0.22					Nr2c2ap	17.42	2.03	0.88	2.7
Gm10521	-0.36		Lysmd3	-0.22					Coro7	34.02	5.49	1.74	3.29
Mertk	-0.36		Zbed3	-0.22					Dock11	1.83	0.17	0.06	0.08
Ncr1	-0.36		Rhebl1	-0.22					Hormad2	0.76	0.04	0.22	0
Suclg2	-0.36		Ciart	-0.22					Cpa3	4.63	0.56	0.21	0.6
Entpd8	-0.36		Usp28	-0.22					Casp3	86.79	8.73	4.5	7.92
Fbxo30	-0.36		Olfr1217	-0.22					Stfa2	18.54	2.8	0.94	2.47
Abhd6	-0.36		Nipsnap3b	-0.22					Camp	224.94	25.19	11.73	18.79
Plac8	-0.36		Klf6	-0.22					Clec7a	1.66	0.32	0.2	0.05
Vti1a	-0.36		Sirt1	-0.22					Plaur	8	0.69	0.38	0.47
Desi2	-0.36		D730048I06Rik	-0.22					Neu1	19.75	1.73	1	2.55
Pard3b	-0.36		Fbxl14	-0.22					Wbscr16	26.38	3.48	1.35	3.19
Pde10a	-0.36		Utp20	-0.22					Siglecg	2.81	0.11	0.22	0.18
Ttpa	-0.36		Tle4	-0.22					S100a9	1026.07	98.85	53.87	83.03
Jam2	-0.36		Nkrf	-0.22					Phospho1	10.55	86.11	201.72	171.75
Zdhhc4	-0.36		Mt4	-0.22					Gpr84	1.59	0.05	0.05	0.26
Ch25h	-0.36		Tmed5	-0.22					Coro1a	286.32	25.18	15.02	30.9
Sema5a	-0.36		Btf3l4	-0.22					Prrc1	14.76	2.28	0.74	1.98
Hrh1	-0.36		Bmp7	-0.22					Mcpt8	29.94	2.42	1.54	3.43
Tead1	-0.36		Pcmtd2	-0.22					Ankrd13b	14.68	1.18	0.74	2.12
Atp8a2	-0.36		Neurog2	-0.21					Dock5	3.31	0.24	0.14	0.24
Tspan2	-0.36		Sypl	-0.21					Hist3h2bb	0.17	1.21	1.14	4.13
Gm5878	-0.36		Npepps	-0.21					Rpl23	28.43	10.1	4.42	1.46
A330050F15Rik	-0.36		Necab1	-0.21					9630033F20Rik	1.86	0.06	0.13	0.33
Fam216b	-0.36		Timm23	-0.21					D10Ertd610e	18.26	2.28	0.93	2.58
App	-0.36		Gpr183	-0.21					Adamts10	5.52	0.8	0.26	0.46
Ust	-0.36		Phrf1	-0.21					B3gnt7	3.98	0.68	0.18	0.76
Wdr35	-0.36		Tagln2	-0.21					Hspa1b	31.22	3.42	1.62	6.57
Glrb	-0.36		Tnp1	-0.21					Enpp1	1.82	0.25	0.06	0.52
Gm21685	-0.36		Spock3	-0.21					B3gnt2	10.58	1.26	0.53	0.9
Colq	-0.36		Trim37	-0.21					Ap1s3	1.7	0.6	0.06	0.33
Elovl3	-0.36		Crlf3	-0.21					Twf2	58.1	6.33	3.04	7.56
Catsper4	-0.36		Chaf1a	-0.21					Kat2a	50.59	5.54	2.65	6.04
Naip6	-0.36		Cdk2ap2	-0.21					Snord35a	51.63	7.23	2.7	7.15
Gm9925	-0.36		Ppp1r3e	-0.21					Polr3d	22.24	4.36	1.14	3.41
Slc2a13	-0.36		Zscan5b	-0.21					Pglyrp1	101.31	7.95	5.34	8.74
Gm6583	-0.36		Ska2	-0.21					Psmb9	14.52	2.04	0.74	2.19
Dynlt1c	-0.36		Ccdc117	-0.21					Nfatc1	4.99	0.56	0.23	0.46
Slc43a1	-0.36		3110057O12Rik	-0.21					Tbc1d10c	9.93	0.95	0.49	1.48
Clec4a1	-0.36		Gtf2h1	-0.21					Mx1	0.94	0.05	0.02	0.1
Kcnmb1	-0.36		Fgf16	-0.21					Dppa3	0	0	0.1	0.78
Camkk1	-0.35		Lamtor3	-0.21					Dbndd1	0.64	0.27	0	0.14
Gm13821	-0.35		Zfp239	-0.21					Ydjc	45.29	3.66	2.38	5.5
Zfp955a	-0.35		Trpd52l3	-0.21					Wdr92	8.96	1.38	0.44	0.81
Rhox9	-0.35		Smc4	-0.21					Ccl17	0.64	0	0	0
Gjd3	-0.35		Ptprr	-0.21					Emid1	6.14	0.48	0.29	0.53
Lmx1b	-0.35		Mlana	-0.21					Lgals7	0.77	0	0.16	0.32
Rabif	-0.35		Trim69	-0.21					Tpm2	1.81	0.33	0.06	0.93
Nupl1	-0.35		AA792892	-0.21					Coro2a	18.71	1.4	0.96	2.42
Mtfr1	-0.35		Irf1	-0.21					Ptprc	5.33	0.66	0.25	0.42
Dpf3	-0.35		Cntrob	-0.21					Commd9	18.43	4.42	0.95	3.64
Ccnd2	-0.35		Iigp1	-0.21					Wdr34	19.17	3.41	0.99	2.84
Dlg1	-0.35		Defb26	-0.21					Fam65b	5.07	0.6	0.24	0.33
9930111J21Rik2	-0.35		Gnat3	-0.21					Atg10	0.74	0.09	0.11	0
Fam126a	-0.35		Mef2a	-0.21					Cd3eap	19.01	1.93	0.98	2.52
Padi2	-0.35		Dhrs9	-0.21					Dctd	20.71	1.9	1.07	2.61
Lyve1	-0.35		Rhbdd2	-0.21					Pilrb2	0.64	0.16	0	0.2
Gm11437	-0.35		Arl14epl	-0.21					Osbpl3	1.95	0.16	0.11	0.06
Card10	-0.35		Ddx50	-0.21					St6galnac2	0.76	0	0.11	0.06
Gm5819	-0.35		Gm10083	-0.21					Mettl1	35.07	4.36	1.85	4.67
Apol8	-0.35		Sntn	-0.21					Gstm6	0.06	0	0.1	0.77
Slc26a7	-0.35		Tob1	-0.21					Slc19a1	52.3	5.56	2.77	5.2
Nim1k	-0.35		Rfx8	-0.2					Pex5	27.92	4.61	1.46	4.08
Igfbp4	-0.35		Prnd	-0.2					Lbx2	0	0.21	0.05	0.91
Nt5c	-0.35		Plac9a	-0.2					Lrrk1	5.75	0.59	0.27	0.72
Dennd6a	-0.35		Pias1	-0.2					Atad3a	82.17	10.92	4.38	10.39
Tmem123	-0.35		Slc39a1	-0.2					Hmga1	272.08	32.27	14.59	34.89
Slc1a2	-0.35		Gadd45a	-0.2					Nfkb1	23.94	2.44	1.25	2.9
Cntn3	-0.35		Upb1	-0.2					Pus10	6.5	1.38	0.32	0.87
Rprd2	-0.35		Naa11	-0.2					Ppt1	9.41	1.76	0.47	1.14
Orc5	-0.35		Oosp1	-0.2					Lipe	8.16	1.09	0.41	1.23
Angptl7	-0.35		1700019D03Rik	-0.2					1600002K03Rik	17.98	6.16	0.94	3.45
Kctd2	-0.35		Fut9	-0.2					Parp3	1.54	0.09	0.05	0.15
Glp1r	-0.35		Zfp608	-0.2					Pde4b	2.21	0.35	0.09	0.31
1700034O15Rik	-0.35		AI413582	-0.2					Bcl2l1	18.24	119.09	338.2	263.09
Paqr5	-0.35		Zfp850	-0.2					Ebi3	14.24	1.3	0.74	1.7
Calcoco1	-0.35		Tmem41b	-0.2					Hdac7	53.03	4.13	2.83	5.96
Adarb1	-0.35		Fabp3	-0.2					3830406C13Rik	1.61	0.86	0.4	0.05
Mroh5	-0.34		Matn2	-0.2					Cd7	2.24	0.28	0.09	0.46
Epb4.2	-0.34		Rab3gap2	-0.2					9030625A04Rik	1.28	0.26	0.04	0.19
Phlda3	-0.34		Htt	-0.2					Cnot6l	4.77	0.91	0.22	0.4
Gm815	-0.34		Gm9970	-0.2					Aatf	38.66	5.43	2.06	3.95
Mpzl2	-0.34		Ap1s3	-0.2					1110020C03Rik	0.72	4.82	10.88	14.1
Acot2	-0.34		Sec31a	-0.2					Dbt	2.79	0.74	0.12	0.4
Klk7	-0.34		Klhdc2	-0.2					Zfp710	14.16	1.84	0.73	1.35
Crh	-0.34		Ppp1r1c	-0.2					Fcgr3	37.94	3.49	2.03	3.07
Slc25a22	-0.34		Zfp27	-0.2					Anxa3	19.59	1.86	1.03	1.24
Aurkb	-0.34		Nap1l5	-0.2					Atpbd3	9.91	1.42	0.5	1.38
Ms4a4c	-0.34		Mrpl47	-0.2					Ankmy2	5.28	0.96	0.25	0.98
Scarb1	-0.34		Gngt1	-0.2					Cd37	40.63	3.91	2.18	4.53
Adamtsl3	-0.34		Mbd2	-0.2					Apob48r	6.25	0.7	0.31	0.42
Aym1	-0.34		Ubqln2	-0.2					Cugbp2	5.19	0.63	0.25	0.48
Dmxl1	-0.34		Dmrta2	-0.2					Bend3	10.71	1.2	0.55	0.94
H2-Eb2	-0.34		Pdik1l	-0.2					Gys1	12.01	0.82	0.62	1.37
Ceacam1	-0.34		Kmt2e	-0.2					P2ry2	2.86	0.15	0.21	0.12
Clstn2	-0.34		Ensa	-0.2					Zbtb12	23.72	2.84	1.26	2.25
Ctnna2	-0.34		Csn2	-0.2					Akap1	16.48	2.32	0.87	2.18
Paqr8	-0.34		Cmbl	-0.2					Zbtb34	6.34	0.94	0.31	0.74
Cox6a2	-0.34		Prr12	-0.2					Hsd17b11	10.26	1.29	0.53	1.3
Mapk4	-0.34		Apobec3	-0.2					Mier2	15.05	1.9	0.79	1.44
Mgat4c	-0.34		Tpte	-0.2					Rrp1b	25.03	3.21	1.34	2.76
Gdf7	-0.34		Gm26596	-0.2					Mfsd7b	4.45	0.91	0.21	0.39
Kcng3	-0.34		Gm5444	-0.2					Tmem224	0.91	0.09	0.02	0.04
Hnrnpul1	-0.34		Mfsd8	-0.2					Tnfrsf1a	23.11	3.27	1.23	2.89
D630023F18Rik	-0.34		Gpcpd1	-0.2					Flnb	11.07	1.57	0.57	1.26
Csf2rb	-0.34		Far1	-0.2					Amz1	2.56	0.29	0.11	0.34
Dctd	-0.34		Zfp804a	-0.2					Sell	8.22	0.5	0.42	0.83
Dvl3	-0.34		Skint9	-0.2					Tjp3	1.69	0.05	0.15	0.24
Gtf3c5	-0.34		Mospd2	-0.2					Lamc1	5.33	0.88	0.26	0.64
Zscan29	-0.34		Clcn2	-0.2					Pitpnm2	22.91	3.18	1.23	2.5
Krt84	-0.34		Gata3	-0.2					Nudt6	4.58	0.84	0.22	0.46
Batf3	-0.34		Ubap2l	-0.2					Ctps2	3.1	0.36	0.14	0.32
Cacna2d2	-0.34		Mpzl1	-0.2					Clstn1	8.65	0.58	0.44	1.1
Rgma	-0.34		Rnf111	-0.19					Rbpj	4.55	0.94	0.34	0.21
Kctd15	-0.34		Txlng	-0.19					Pla2g4a	3.1	0.5	0.26	0.13
Grin2b	-0.34		Rap1b	-0.19					Thyn1	27.59	4.05	1.49	3.4
Rgs9bp	-0.34		Hnrnpm	-0.19					Fam107b	18.25	1.59	0.97	1.93
Tubb1	-0.33		Scg5	-0.19					Zfp202	1.24	0.1	0.03	0.15
Ccsap	-0.33		4921513D11Rik	-0.19					Tmem180	32.39	3.49	1.75	3.77
Pip4k2a	-0.33		Epcam	-0.19					Emb	28.22	2.26	1.52	2.69
Cbfa2t2	-0.33		Layn	-0.19					Fads2	68.24	9.37	3.73	9.83
Retn	-0.33		Sdad1	-0.19					Sort1	10.24	0.96	0.53	0.97
Tstd3	-0.33		Fosb	-0.19					Nolc1	114.02	17.6	6.26	15.49
Mrap2	-0.33		Ik	-0.19					Itpr1	5.54	0.65	0.27	0.38
Ssbp4	-0.33		Lrif1	-0.19					Atn1	6.98	1.33	0.35	1.07
Tnfsf15	-0.33		Ifrd1	-0.19					Lrmp	22.75	2.19	1.22	2.77
Mvb12b	-0.33		Abcg2	-0.19					Epx	16.58	1.82	0.88	1.02
Rsrc2	-0.33		Ier3	-0.19					Zdhhc18	17.06	3.39	0.91	2.76
F2r	-0.33		Cldn23	-0.19					G0s2	7.45	0.96	0.38	0.88
Cxcl11	-0.33		Tbc1d22b	-0.19					Gsc2	0.14	0.06	0	0.62
Calb2	-0.33		Mybpc1	-0.19					Wdr3	23.3	3.15	1.26	2.68
Prr18	-0.33		Nalcn	-0.19					Ccl5	0.61	0.37	0	0
Snapc5	-0.33		Mrgprb2	-0.19					Rps17	871.18	234.14	182.36	48.25
Nanos1	-0.33		Eif4a2	-0.19					Cerk	8.4	0.79	0.43	0.81
Mxd4	-0.33		Fabp3-ps1	-0.19					Appl1	1.68	0.36	0.06	0.18
Ush2a	-0.33		Gtf2b	-0.19					Rrp15	41.93	5.18	2.29	5.12
Dph5	-0.33		Agfg1	-0.19					Polr1b	44.31	6.55	2.43	5.01
1810041L15Rik	-0.33		Tmem211	-0.19					Mrps6	24.01	3.36	1.3	4.16
AI467606	-0.33		Dync1li2	-0.19					Cebpb	71.57	8.13	3.95	12.06
Elovl6	-0.33		Mtx3	-0.19					Cpne3	2.23	0.27	0.09	0.21
Ms4a4a	-0.33		Cacng5	-0.19					Prr12	20.64	2.81	1.12	2.56
Olfr1133	-0.33		Ddx60	-0.19					Gpd2	6.44	1.24	0.32	0.83
Fxyd5	-0.33		Gm6205	-0.19					Polr1e	9.86	1.4	0.51	1.17
Fam102b	-0.33		Rab11b	-0.19					Arsa	6.02	1.26	0.3	1
Opn5	-0.33		Kif18b	-0.19					Sdad1	24.38	2.6	1.32	2.64
March4	-0.33		4833427G06Rik	-0.19					Smo	13.88	1.57	0.74	1.9
Tmem9b	-0.33		Trim67	-0.19					Wrb	9.19	1.2	0.48	1.22
Grik2	-0.33		Ercc5	-0.19					Rpp40	3.38	0.4	0.15	0.45
Tmprss3	-0.33		Vps26a	-0.19					Lmo1	2.02	0.25	0.08	0.21
Echdc2	-0.33		Lrp8	-0.19					Ptger1	31.8	4.19	1.74	3.34
Phf11d	-0.33		Gulp1	-0.19					Rg9mtd3	2.73	0.73	0.19	0.11
Sirpb1c	-0.33		Dock11	-0.18					Pelp1	49.73	8.99	2.75	8.39
Il2	-0.33		Fzd8	-0.18					Trerf1	2.13	0.16	0.08	0.36
Ddx3x	-0.32		Cpm	-0.18					Mt3	0	0.14	0.39	0.87
Cd160	-0.32		Prdm12	-0.18					Gm885	4.45	0.61	0.22	0.62
Dmwd	-0.32		Spryd7	-0.18					Fmo1	0.61	0.16	0	0.05
Ces1b	-0.32		Foxf1	-0.18					Rnf113a1	3.6	0.79	0.17	0.84
Gm5478	-0.32		Fam179a	-0.18					Hopx	0.61	0.22	0	0.28
2810021J22Rik	-0.32		Gm10330	-0.18					Rnf144a	1.57	0.33	0.05	0.28
Cped1	-0.32		Grem2	-0.18					Gnptab	11.61	1.36	0.62	1.24
Purb	-0.32		Gp49a	-0.18					Sh3bgrl3	201.91	23.35	11.28	31.47
Efna5	-0.32		Gm4951	-0.18					Nudt7	3.36	1.16	0.19	0.15
Arid4a	-0.32		Gm3259	-0.18					Tet2	2.85	0.34	0.13	0.25
Slc43a2	-0.32		Golim4	-0.18					Zfp775	2.13	0.24	0.09	0.25
Zfp85	-0.32		Sytl2	-0.18					Cnn2	48.33	5.63	2.68	7.48
Aard	-0.32		Pcdhb17	-0.18					Gm2382	6.8	0.55	0.78	0.34
Kprp	-0.32		Evx1	-0.18					Npm3	200.1	24.8	11.21	30.66
Lypd6	-0.32		Gabra2	-0.18					Usp36	20.8	2.82	1.13	1.97
Pus10	-0.32		Cep76	-0.18					Mapkapk3	27.36	1.91	1.5	2.92
Lin7a	-0.32		Filip1l	-0.18					Layn	0.61	0.18	0	0.16
Gm13011	-0.32		Iqcc	-0.18					Rcsd1	17.5	1.6	0.95	1.77
Zfp764	-0.32		Rab11fip3	-0.18					Atp2a3	38.81	3.61	2.15	4.73
Llph	-0.32		Snx1	-0.18					1200003C05Rik	8.67	1.45	1.02	0.45
Ppap2b	-0.32		Npy6r	-0.18					Ptprs	16.83	1.74	0.91	1.82
Foxi3	-0.32		Decr2	-0.18					Pigb	5.47	0.93	0.27	0.72
Bmp8a	-0.32		Vmp1	-0.18					Ptafr	1.34	0.25	0.04	0.11
Anxa3	-0.32		Klhl14	-0.18					Tsnax	37.76	9.04	2.1	5.51
Ppp2r3c	-0.32		Pvrl4	-0.18					Mki67ip	33.25	5.53	1.84	3.76
Gm3055	-0.32		Tspan12	-0.18					Igf2bp1	15.12	2.11	0.82	1.73
Zfp488	-0.32		Gria3	-0.18					Taf1d	10.11	2.04	0.54	1.02
Cipc	-0.32		Skint2	-0.18					Fxyd5	17.15	1.59	0.93	3.2
Lims1	-0.32		BC026585	-0.18					Podxl	33.88	5.51	1.88	3.49
Ccdc3	-0.32		Zfp62	-0.18					Adi1	26.71	3.32	1.48	2.46
Sec14l1	-0.32		Tas1r1	-0.18					Selplg	30.79	2.48	1.71	3.04
Sox7	-0.32		Calu	-0.18					Psmg1	43.5	6.04	2.42	7.07
Gpr83	-0.32		Ncoa7	-0.18					Atg9b	1.16	0.03	0.09	0.39
Prkd3	-0.32		Malt1	-0.18					Pdxk	15.37	1.54	0.84	1.22
Gna12	-0.32		Ms4a4b	-0.18					Dusp22	0.88	0.22	0.02	0.02
Thbs1	-0.32		Cmtm1	-0.18					St8sia4	1.66	0.11	0.06	0.11
Ngef	-0.32		Sh2d4a	-0.18					2810432L12Rik	5.91	0.94	0.3	0.81
Prss43	-0.32		Lpl	-0.18					LOC100042049	0.33	0	0	0.61
Rab37	-0.32		Gdi2	-0.18					Lcn2	104.69	12.87	5.9	9.24
Gramd4	-0.32		Setd2	-0.18					Alkbh6	15.44	3.21	0.84	3.55
Zfp781	-0.32		Sh3gl3	-0.18					Pcyox1l	28.21	3.48	1.57	2.9
Pdlim3	-0.32		Acn9	-0.18					Cyb561d2	10.22	1.59	0.55	1.41
Il1f9	-0.32		Isoc1	-0.18					Adap1	20.74	1.92	1.14	2.86
Stox2	-0.32		Polr3d	-0.18					Zfp873	0.6	0.02	0	0.09
Vps39	-0.32		Wdr43	-0.18					Pfn4	0.6	0.03	0	0.17
Ngrn	-0.32		Plekha7	-0.18					Zbed3	8.38	0.47	0.44	0.86
Exoc4	-0.32		Gm6367	-0.17					Prr3	6.82	0.63	0.35	1.09
Stpg2	-0.32		Sis	-0.17					Ndufaf4	4.83	0.95	0.24	0.39
Sgpl1	-0.32		Eps15l1	-0.17					Mdn1	9.53	1.23	0.51	0.91
C1qa	-0.32		Zfyve21	-0.17					Prss36	1.36	0.15	0.04	0.29
Senp1	-0.31		Nxt2	-0.17					Fam69b	1.94	0.41	0.08	0.17
Sgcg	-0.31		Trib2	-0.17					Gm7027	2.01	0.77	0.08	0.63
Tox2	-0.31		Frs2	-0.17					Hck	10.73	2.1	0.58	2.04
Nlrp9a	-0.31		Etaa1	-0.17					Ubash3a	25.21	3.55	1.4	2.8
Gm14419	-0.31		Scx	-0.17					Ccdc86	45.79	5.67	2.57	6.59
AU041133	-0.31		Usp27x	-0.17					Pdlim7	6.76	1.23	0.35	2.65
Zdhhc25	-0.31		Fbxo45	-0.17					9130401M01Rik	21.1	2.75	1.17	4.19
Eif4e3	-0.31		Ier5	-0.17					H2-M3	0.71	0	0.1	0.22
Lamb2	-0.31		Cinp	-0.17					Fbl	495.76	92.53	28.2	60.69
Tubb6	-0.31		Rbpms	-0.17					Zfp386	1.26	0.26	0.04	0.2
Gm21885	-0.31		Fxyd2	-0.17					Sfxn2	7.65	1.57	0.4	0.99
Ankub1	-0.31		Ccdc138	-0.17					Nomo1	78.91	10.97	4.47	9.79
Acta2	-0.31		Lmo3	-0.17					Hspa9	163.48	25.42	9.31	17.98
Actb	-0.31		Vmn1r228	-0.17					Spag4	1.78	0.76	0.07	0.54
Tyk2	-0.31		Tfb1m	-0.17					Arhgap30	13.18	1.63	0.72	0.83
Lmln	-0.31		Vmn1r8	-0.17					Rragb	0.93	0.13	0.02	0.05
Ldlrad1	-0.31		Ptn	-0.17					Xrcc5	10.13	2.47	0.55	2.2
Stk38	-0.31		Lmbrd2	-0.17					Cdca7	54.36	11.03	3.08	6.45
Fbxo31	-0.31		Arl8a	-0.17					Gpc2	2.36	0.18	0.1	0.34
Fbxw11	-0.31		Plk1	-0.17					Zfp296	2.3	0.14	0.1	0.69
Hexim2	-0.31		Sav1	-0.17					Rnf130	29.21	2.55	1.64	3.69
Tmem50b	-0.31		Crx	-0.17					3110082I17Rik	32.08	3.02	1.81	4.86
Adamtsl1	-0.31		Rgs18	-0.17					Gna15	21.36	1.87	1.19	2.65
Gimap9	-0.31		Chp1	-0.17					Egln3	3.42	0.32	0.16	0.35
Gm15821	-0.31		Gm13089	-0.17					Dusp2	10.93	0.82	0.59	2.58
Tub	-0.31		Zfp36l1	-0.17					Zfp2	0.59	0.05	0	0.05
C1ql2	-0.31		Lrrn4	-0.17					Rhou	1.78	0.13	0.07	0.2
6030445D17Rik	-0.31		Nanos1	-0.17					Acat3	0.69	0.15	0.14	0
Xkr5	-0.31		Lcorl	-0.17					Gda	3.6	0.31	0.17	0.29
Ankdd1b	-0.31		C1qbp	-0.17					Eif2c1	14.3	1.89	0.79	1.13
Klri2	-0.31		Zfp101	-0.17					Aoah	3.87	0.33	0.19	0.25
Prr5l	-0.31		Srsf12	-0.17					Atp1a3	7.38	0.68	0.39	0.49
Ern1	-0.31		Gm5141	-0.17					Arl6	1.11	0.42	0.03	0.52
BC017158	-0.31		Vegfa	-0.17					Tmem216	8.87	1.23	0.48	0.47
Palm	-0.31		Pde4dip	-0.17					Gzmm	0.59	0.46	0	0.48
Dscam	-0.31		Ech1	-0.17					Tcof1	60.61	8.85	3.46	7.03
Gm5900	-0.31		Chic1	-0.17					Fzd8	1.53	0.08	0.05	0.6
Ccdc115	-0.31		Fbxo47	-0.17					Rcbtb2	4.49	0.66	0.22	0.55
Aqp1	-0.31		Kynu	-0.17					Pik3cd	27.33	2.66	1.54	2.71
Nxph1	-0.31		Pdcd10	-0.17					Tgfbr3	9.07	1.64	0.49	1.11
Zfp663	-0.31		Arhgef26	-0.17					Fyttd1	5.38	0.81	0.28	0.62
Cldn6	-0.31		Smdt1	-0.17					Ccdc88b	20.99	1.55	1.18	2.33
Sumo2	-0.31		Hspa14	-0.17					Hexb	10.54	2.26	0.57	1.68
Alg6	-0.31		Mthfsl	-0.17					Zfp36	34.51	2.99	1.96	4.21
Apol10a	-0.31		Pum2	-0.17					Gtpbp10	2.94	0.42	0.39	0.13
Acss1	-0.31		Aspn	-0.17					Klhl5	6.24	0.84	0.33	0.74
Nudt5	-0.31		Syvn1	-0.17					Ptpn9	3.74	0.38	0.18	0.47
Ppp1r17	-0.31		Vstm4	-0.17					Rpl21	1.8	1.09	0.07	0.51
Slc35b4	-0.31		Olfm3	-0.17					40795	56.63	5.91	3.24	7.48
Spred1	-0.31		Mblac2	-0.17					Snora15	0	0	0	0.6
Gnptab	-0.31		Ptgs2	-0.17					Slc38a1	28.71	4.14	1.63	2.67
Map2	-0.3		Ovol2	-0.17					Pih1d2	0.68	0.3	0.2	0
Sgk1	-0.3		Chek2	-0.16					Lpcat4	9.57	0.61	0.52	1
A530053G22Rik	-0.3		Rab10	-0.16					Exosc1	39.93	9.08	2.28	6.28
Tbccd1	-0.3		Zfp451	-0.16					Srm	342.25	39.19	19.8	43.86
Endov	-0.3		Itgad	-0.16					Gsdmd	14.28	1.05	0.79	0.94
Bicd2	-0.3		Tgds	-0.16					Pebp1	223.66	40.41	12.93	29.09
Tlx1	-0.3		Gm9797	-0.16					Plscr1	5.69	0.79	0.3	0.86
Fam210b	-0.3		Dnmt3a	-0.16					Wdr36	22.04	2.84	1.24	2.08
Il17f	-0.3		Mrpl50	-0.16					Tcfec	6.79	0.77	0.36	0.41
Wnt9a	-0.3		Ifi202b	-0.16					Rgs2	6.13	0.66	0.32	0.72
Gper1	-0.3		Fam19a1	-0.16					Klf9	2.95	0.59	0.14	0.33
Cul5	-0.3		Iars2	-0.16					Arpc1b	179.7	19.25	10.41	20.85
Rgs5	-0.3		Pkia	-0.16					Hes7	0.69	0	0.09	0.71
AW011738	-0.3		Smim8	-0.16					Lpo	0.58	0	0	0.16
4930533K18Rik	-0.3		Skint7	-0.16					Slc5a6	4.38	0.28	0.22	0.58
St6gal2	-0.3		Adad1	-0.16					Ccdc125	4.53	0.38	0.32	0.22
Msra	-0.3		Wrnip1	-0.16					Dpy19l4	2.21	0.63	0.09	0.33
Mgrn1	-0.3		Tusc3	-0.16					Prdm5	1.51	0.05	0.22	0.21
Upp2	-0.3		Gfod1	-0.16					Rccd1	6.63	1.27	0.35	0.86
Vmn2r40	-0.3		Larp1b	-0.16					Pisd	18.89	2.32	1.07	3.57
Apol7e	-0.3		Psma6	-0.16					Gpr180	5.33	1.14	0.28	0.64
Mrpl54	-0.3		AU015836	-0.16					Acaca	15.07	3.11	0.85	1.89
Glrp1	-0.3		Cpne2	-0.16					Gtf2ird1	11.1	1.79	0.61	1.53
Slc30a8	-0.3		Olfr912	-0.16					Tnnt1	3.15	0.48	0.15	0.8
Adnp	-0.3		4933406J08Rik	-0.16					Kif17	1.01	0.05	0.03	0.18
Zfp426	-0.3		Hgf	-0.16					Rreb1	14.04	1.92	0.79	1.27
Fmr1	-0.3		Gm684	-0.16					Pde1b	2.4	0.25	0.12	0.1
Hykk	-0.3		Mmp14	-0.16					Pdcd11	44.41	6.73	2.57	5.36
Cideb	-0.3		Slc8a1	-0.16					Foxred2	3.27	0.73	0.16	0.4
Cd4	-0.3		Gje1	-0.16					Zfp280c	2.1	0.38	0.09	0.09
Tas1r1	-0.3		Kank1	-0.16					Ktelc1	5.28	0.9	0.28	0.73
Idi2	-0.3		Tyw5	-0.16					Mgat4a	2.1	0.35	0.09	0.22
Slc34a1	-0.3		Sult1e1	-0.16					Man2a1	6.67	1.23	0.36	0.82
Prkar2a	-0.3		St8sia4	-0.16					Smyd2	52.66	5.7	3.07	6.84
Lamtor3	-0.3		Ccdc102a	-0.16					Pde6g	0.58	0.1	0	0.13
Acbd5	-0.3		Strn	-0.16					Zkscan17	10.62	1.26	0.59	1.07
Rpl13a	-0.3		Rbbp5	-0.16					Rabl2a	5.69	1.05	0.3	0.51
Coq10a	-0.3		Elf1	-0.16					1300001I01Rik	90.87	13.88	5.32	9.85
Ttc12	-0.3		Stxbp6	-0.16					Dyrk2	8.19	0.96	0.45	1
Olfr464	-0.3		Gm14139	-0.16					2410022L05Rik	3.7	0.18	0.39	0.51
Efcc1	-0.3		Rtkn2	-0.16					BC030499	0.58	0.13	0	0.16
Ncs1	-0.3		Gm10735	-0.16					Cep68	7.34	1.35	0.4	0.65
C030046E11Rik	-0.3		Fgfbp3	-0.16					Rabggta	10.84	1.93	0.61	1.86
Nrip3	-0.3		Fam58b	-0.16					Bivm	1.69	0.34	0.07	0.06
Bin2	-0.3		Fam45a	-0.16					Fosl2	2.95	0.31	0.14	0.34
Adamts3	-0.3		Trp53inp1	-0.16					Tcirg1	44.54	4.7	2.6	5.48
Insig1	-0.3		Set	-0.16					Flna	89.85	10.68	5.28	9.98
Ptger1	-0.3		Ptch1	-0.16					Tomm40	173.35	33.04	10.22	25.76
Tspan7	-0.29		Ctu2	-0.16					Lef1	1.8	0.35	0.07	0.12
P4ha3	-0.29		Tbck	-0.16					Gaa	37.89	4.47	2.21	5.28
Nle1	-0.29		Asah2	-0.16					Rasd1	0.12	0.11	0	0.58
Grtp1	-0.29		Fhl5	-0.16					E130303B06Rik	21.18	4.84	1.22	3.61
Tsc2	-0.29		Nadk2	-0.16					Rpusd2	7.78	1.41	0.43	1.1
Paqr7	-0.29		Gpr111	-0.16					Spcs3	24.55	4.78	1.42	2.6
Trim14	-0.29		Nog	-0.16					Hist1h3h	1.33	0.4	1.86	7.39
Apba1	-0.29		Calcr	-0.16					Rsph1	0.57	0	0	0.23
Ralyl	-0.29		Ube2q1	-0.16					Cnr2	5.28	0.61	0.42	0.27
Yif1b	-0.29		Psmd10	-0.16					Kdm2b	32.53	5.37	1.9	3.77
Il18	-0.29		Lilra5	-0.16					Trmt6	16.19	3.03	0.93	2.16
Kcnh5	-0.29		Klhdc1	-0.16					Surf2	51.86	8.44	3.06	8.61
Nck2	-0.29		Timm17a	-0.16					Trio	2.25	0.36	0.1	0.15
Sgpp1	-0.29		Efemp1	-0.16					Fam117b	11.09	1.7	0.63	1.25
Ttll7	-0.29		Adamdec1	-0.15					Ankrd13d	1.91	0.07	0.23	0.72
Apol7b	-0.29		Eml6	-0.15					Arhgap4	27.59	2.91	1.61	3.52
Pde6a	-0.29		Ebag9	-0.15					Rftn1	13.04	1.37	0.74	1.34
4921511H03Rik	-0.29		Ehf	-0.15					Nckap1l	18.53	1.84	1.07	2.01
Atxn7l1	-0.29		Zfp11	-0.15					Sytl3	0.57	0	0	0.06
Zfp784	-0.29		Gm9938	-0.15					Nle1	62.51	8.94	3.7	7.94
Irs3	-0.29		Fam76b	-0.15					Lgals2	0.21	0.57	0	0.24
Baalc	-0.29		Map7	-0.15					Pex11a	0.68	0	0.09	0.5
E430018J23Rik	-0.29		Mettl7a2	-0.15					Ddx51	13.64	2.66	0.78	1.58
Gca	-0.29		Opn4	-0.15					Vpreb3	6.76	0.67	0.62	0.37
Cytl1	-0.29		Gpnmb	-0.15					Tpcn2	3.58	0.54	0.18	0.48
Sox1	-0.29		Ankrd34c	-0.15					Sipa1l1	7.58	1.21	0.42	0.91
Gm6588	-0.29		Gnb5	-0.15					Hlcs	3.04	0.31	0.15	0.35
Wtip	-0.29		Atad1	-0.15					Ifitm1	44.86	4.43	2.66	3.2
Rad23b	-0.29		Ms4a4c	-0.15					Tbc1d19	1.19	0.1	0.04	0.2
S100a7a	-0.29		3110001I22Rik	-0.15					Itprip	10.1	2.15	0.57	1.06
Hesx1	-0.29		Slc10a2	-0.15					Olfr631	0	0.21	0.81	0.26
Mpv17	-0.29		Mns1	-0.15					Mlec	65.16	9.1	3.88	7.53
Impdh1	-0.29		Kif23	-0.15					Csf2rb	25.16	2.13	1.48	2.13
Akr1b8	-0.29		Hist1h2bc	-0.15					Ss18	18.81	3.61	1.1	3.48
Frmd6	-0.29		Efcab1	-0.15					Grap2	2.86	19.96	48.36	31.94
Rbm25	-0.29		Satb2	-0.15					Matk	6.93	0.76	0.38	0.93
Tacc1	-0.29		Tti1	-0.15					Tmtc4	1.24	0.11	0.08	0.04
Bcas3	-0.29		Svil	-0.15					Defb47	0	0	0	0.57
Hmgn3	-0.29		Smg8	-0.15					BC046404	3.53	0.53	0.18	0.81
Ccr7	-0.29		Zfp182	-0.15					Pou2f2	5.78	0.75	0.44	0.31
Tectb	-0.29		Tmem29	-0.15					Iqgap1	28.35	3.37	1.67	2.95
Lyst	-0.29		Rfx5	-0.15					A430107D22Rik	12.4	1.03	0.71	1.56
Supv3l1	-0.29		Spink5	-0.15					OTTMUSG00000010657	0.56	0	0	0
Klhl18	-0.29		Zfp157	-0.15					Atp13a2	54.37	7.89	3.24	8.23
Acer2	-0.29		Cflar	-0.15					Lrrfip1	5.57	0.47	0.3	0.69
Tgfbrap1	-0.29		Ssfa2	-0.15					Trim10	28	296.99	464.71	275.26
Pcdhb7	-0.29		Dynlrb2	-0.15					Ggta1	7.23	1.56	0.4	0.67
Coa4	-0.28		Gnpnat1	-0.15					Isl2	0.11	0	0.22	0.68
Pgam1	-0.28		Nkx6-2	-0.15					Aqp2	0.07	0.09	0	0.57
Acer1	-0.28		Hist1h2bh	-0.15					Rpl31	23.25	5.57	1.37	1.81
Cap1	-0.28		Nmbr	-0.15					Eif4a2	31.31	6.67	1.86	3.33
Gm9754	-0.28		Rgs17	-0.15					Utp15	12.28	2.02	0.71	1.79
Clec2g	-0.28		Calm2	-0.15					Tap2	19.02	2.23	1.12	2.68
Fam105a	-0.28		Slc16a9	-0.15					Pyy	0	0	0.2	0.68
Wdr72	-0.28		Tmem50a	-0.15					Tes	5.75	0.31	0.41	0.65
Lin28b	-0.28		Mpv17	-0.15					Gpr114	1.57	0.25	0.06	0.3
Gm13103	-0.28		Rnf38	-0.15					Itga6	5.05	0.52	0.27	0.3
Draxin	-0.28		Marc2	-0.15					Tagln2	206.82	20.94	12.48	31.03
Kdm8	-0.28		Smek1	-0.15					H6pd	15.25	1.87	0.89	1.58
Ccdc86	-0.28		Gm9925	-0.15					Tmem184c	2.67	0.39	0.13	0.19
Slc29a4	-0.28		Zfp551	-0.15					Peg12	3.36	0.36	0.17	0.36
Ikzf2	-0.28		Mycn	-0.15					Lpar2	2.09	0.21	0.09	0.19
Creg1	-0.28		Pdia6	-0.15					Ktn1	5.72	0.82	0.31	0.76
Tmem106a	-0.28		Rhbdl3	-0.15					Vars2	21.18	3.43	1.25	2.65
Ackr2	-0.28		Tspan2	-0.15					Cdca7l	28.9	4.42	1.72	2.7
9630041A04Rik	-0.28		Gm11992	-0.15					Otud6b	11.08	2.07	0.64	1.16
Cxcl9	-0.28		Slc17a6	-0.15					Zfp385a	30.33	3.53	1.8	5.21
Slitrk4	-0.28		Mageb3	-0.15					Fpgs	56.63	6.66	3.4	7.6
Tmem221	-0.28		Snx9	-0.15					Gbe1	2.14	0.27	0.1	0.28
Bmp8b	-0.28		Col13a1	-0.15					Npepl1	63.78	7.99	3.83	9.04
Rps6ka3	-0.28		Hivep1	-0.15					Aof1	2.47	0.47	0.19	0.11
Best1	-0.28		Tc2n	-0.15					Tarbp1	11.54	2.24	0.67	1.05
Gosr2	-0.28		Gm16513	-0.15					Msrb2	6.51	1.54	0.36	0.62
Pop7	-0.28		Foxa2	-0.15					Ptprv	3.6	0.36	0.18	0.46
Spint1	-0.28		1700128F08Rik	-0.15					Sco2	37.49	4.96	2.24	7.71
Ibsp	-0.28		Tshz3	-0.15					Cmtm6	15.76	2.72	0.92	2.38
Gm7008	-0.28		Zfp81	-0.15					Slc5a3	1.17	0.19	0.04	0.18
Kcnk6	-0.28		Irx5	-0.15					E430018J23Rik	1.5	0.05	0.12	0.31
D930048N14Rik	-0.28		Etv3	-0.15					Tmem39b	20.71	3.22	1.22	2.43
Spata3	-0.28		Grsf1	-0.15					Slc39a10	3.85	0.6	0.2	0.23
Zfp882	-0.28		Ranbp6	-0.15					Hpcal1	18.5	2.74	1.09	3.26
9130019O22Rik	-0.28		Morf4l2	-0.15					Fgd3	3.84	0.41	0.21	0.19
3830406C13Rik	-0.28		Fgf4	-0.15					Ttc8	0.56	0.19	0	0.24
Klhl12	-0.28		Ccdc126	-0.15					Gtf2ird2	6.32	0.93	0.35	0.85
Ptp4a2	-0.28		Mrpl44	-0.15					Gm14410	0.64	0	0.11	0
Trim12a	-0.28		Rbl1	-0.15					Bak1	61.49	12.95	3.71	9.8
Tmem245	-0.28		Gm21119	-0.15					H2afy	172.61	21.99	10.49	20.19
Clvs2	-0.28		Rab18	-0.15					Pecam1	5.07	0.83	0.27	0.83
Gas1	-0.28		Fgf7	-0.15					Pard6g	0.9	0.06	0.05	0.02
Mprip	-0.28		Atxn7l1	-0.15					Entpd6	17.33	1.31	1.02	2.64
Myocd	-0.28		Rap1gap2	-0.15					Slc39a6	4.5	0.66	0.24	0.39
Impact	-0.28		Nt5e	-0.15					Tapbpl	5.91	1.03	0.33	1.07
Anapc13	-0.28		Rad21l	-0.14					D18Ertd653e	0.54	2.35	9.56	3.9
Tnfaip1	-0.28		Yaf2	-0.14					Hsd11b1	4.07	0.62	0.21	0.37
Capn3	-0.28		Fbxo27	-0.14					Polr1a	35.39	6.06	2.13	4.3
Hs6st3	-0.28		Gp2	-0.14					Il12rb2	0.64	0.13	0.15	0
Ninj2	-0.28		Fcgr3	-0.14					Ddx19b	4.73	0.77	0.26	0.54
Clec2l	-0.28		Snapc1	-0.14					Cadm3	0.31	3.81	5.8	2.51
Rdh11	-0.28		Qk	-0.14					Pik3r6	4.07	0.43	0.22	0.29
Zfp300	-0.28		Zbtb49	-0.14					Ephx1	0.3	0.21	0	0.56
Bambi	-0.28		St5	-0.14					Fn3k	1.48	24.97	19.27	15.16
Pvrl2	-0.28		Iqcf5	-0.14					Myc	118.15	15.81	7.21	13.54
Urb2	-0.28		Slc6a20a	-0.14					Ptger3	3.35	0.53	0.17	0.45
Ano3	-0.28		Fam19a2	-0.14					Slc4a1	163.66	2342.02	2666.8	1733.99
Gabrg3	-0.28		Ctdspl2	-0.14					Aars2	18.4	2.74	1.1	2.6
Ccdc12	-0.28		Tbce	-0.14					Rprml	0.08	0	0	0.56
Gcnt7	-0.28		Glrb	-0.14					Lsp1	33.43	2.01	2.44	4.33
Clec2i	-0.28		Nek3	-0.14					Darc	4.06	66.88	51.59	50.04
Mrpl28	-0.28		Timm8a1	-0.14					Nuak2	2.67	0.12	0.14	0.32
Gtpbp10	-0.27		Slc22a30	-0.14					Fhdc1	4.55	47.87	74.83	48.6
Sec22c	-0.27		Pea15a	-0.14					Dvl2	14.14	2.2	0.84	2.37
Erc1	-0.27		Acyp1	-0.14					Hemt1	0.55	0.16	0	0
Usp14	-0.27		Cdkl4	-0.14					Qrsl1	6.2	1.49	0.35	1.19
Synpo2	-0.27		Cdh9	-0.14					Kif21b	10.57	1.28	0.62	0.91
Pard6b	-0.27		Adcyap1	-0.14					Rgl2	24.3	4.44	1.46	3.05
Chsy1	-0.27		Cdc42se2	-0.14					Ogfod1	4.58	0.94	0.25	0.46
Gm26992	-0.27		Atp6v1a	-0.14					Dtd1	27.12	4.38	1.64	4.29
Rab42	-0.27		Zfand6	-0.14					Prkra	7.06	0.64	0.4	1.25
Klhl33	-0.27		Dnajc6	-0.14					Cul7	28.43	3.75	1.72	3.18
Cst10	-0.27		Ccdc120	-0.14					Nat8l	2.48	0.16	0.12	0.2
Tcte1	-0.27		Stard4	-0.14					Eif2ak4	9.51	1.95	0.55	1.21
Lyn	-0.27		Nodal	-0.14					9530058B02Rik	78.95	8.05	4.84	10.18
Ola1	-0.27		Fbxl21	-0.14					Ramp1	9.01	0.73	0.52	1.14
Cd209a	-0.27		Pop7	-0.14					Fnbp1l	0.8	0.2	0.02	0.09
Trim60	-0.27		I830077J02Rik	-0.14					Irf8	24.09	2.26	1.46	3.04
Ankef1	-0.27		Cldn15	-0.14					Trib2	2.85	0.2	0.14	0.54
Tnfrsf1b	-0.27		Luc7l2	-0.14					Brp16	39.71	5.14	2.42	5.03
Pou1f1	-0.27		Pi15	-0.14					Hmha1	93.85	11.67	5.77	10.13
Micu2	-0.27		Peli1	-0.14					Nip7	31.1	4.95	1.89	3.71
Alg14	-0.27		Slc4a7	-0.14					Gpr183	0.96	0.11	0.03	0.13
Pip5k1a	-0.27		Dcaf12l1	-0.14					Ehmt2	81	10.36	4.98	9.54
Nlgn3	-0.27		Anp32a	-0.14					Scrn2	10.96	1.58	0.64	2.15
Car8	-0.27		Nr1h5	-0.14					Dusp5	4.39	0.23	0.36	1.48
Hyal4	-0.27		Birc3	-0.14					Ripk3	28.49	4.29	1.73	2.95
Rbm33	-0.27		Klrc1	-0.14					Bcs1l	14.28	2.75	0.85	1.34
Rrad	-0.27		Nr5a2	-0.14					Sfpi1	84.67	8.92	5.21	10.61
Arnt	-0.27		Gm1045	-0.14					Erf	18.68	3.14	1.12	2.66
Sp9	-0.27		Dlat	-0.14					Foxp1	13.98	2.23	0.83	2.27
Itsn2	-0.27		Ttc26	-0.14					Aff3	0.93	0.18	0.03	0.02
Samd4	-0.27		Sox2	-0.14					Nrg4	1.36	0.11	0.05	0.23
Slc35g2	-0.27		Cd24a	-0.14					Usp11	13.98	1.93	0.83	1.64
Rabgap1	-0.27		Dbx1	-0.14					Rdh14	4.32	1.31	0.23	1.21
Gkn1	-0.27		Gtpbp10	-0.14					Nit2	10.01	2.77	0.59	1.97
Znhit3	-0.27		Elovl2	-0.14					D2Wsu81e	46.77	9.08	2.87	6.78
Supt20	-0.27		Dusp22	-0.14					Ccnd2	20.66	2.5	1.25	2.19
Lrp2bp	-0.27		Fchsd2	-0.14					BC002163	0.63	0.57	0.26	0
2310030G06Rik	-0.27		Usp15	-0.14					Denr	24.14	4.51	1.47	4.72
Ifi44	-0.27		Gyk	-0.14					Adam15	19.04	1.64	1.15	1.79
Gm17365	-0.27		Gm94	-0.14					Grwd1	59.53	8.59	3.66	7.12
Tmprss11f	-0.27		Scfd1	-0.14					Arhgap27	8.53	1.13	0.5	0.92
Gm17590	-0.27		Fam210a	-0.14					Ddx31	6.36	1.11	0.36	0.61
Esyt2	-0.27		Wt1	-0.14					Enc1	1.7	0.13	0.07	0.18
Zfp697	-0.27		Foxa1	-0.14					Nop2	73.82	10.72	4.56	10.59
Add3	-0.27		Gm13051	-0.14					Evx2	0.07	0	0.19	0.66
Pkia	-0.27		Gm12695	-0.14					Acvr2b	1.86	0.29	0.08	0.25
Prkacb	-0.27		Zscan30	-0.14					Stfa2l1	34.02	2.08	3.24	3.71
Fbxo22	-0.26		Kdm3a	-0.14					2310079N02Rik	21.46	1.8	1.3	3.35
Klhl26	-0.26		Frmpd3	-0.14					Usp30	6.85	0.91	0.39	0.81
Klf8	-0.26		Ppil4	-0.14					Flt3l	12.16	3.1	0.72	2.11
Kat2b	-0.26		Sycp2	-0.14					Etv6	12.29	1.25	0.73	1.29
Setd8	-0.26		Hoxa1	-0.14					Mxra7	0.54	0.05	0	0.22
Gm5434	-0.26		Lhfp	-0.14					Gm3285	0.54	0	0	0
Gbp9	-0.26		Helt	-0.14					Sgsh	4.05	0.84	0.22	0.58
Maneal	-0.26		Gm6658	-0.13					Parvg	35.39	4.27	2.17	3.74
Slc36a4	-0.26		Lrrc16a	-0.13					Elovl6	4.81	0.76	0.27	0.42
Exoc3l2	-0.26		Gls	-0.13					Dennd1c	3.33	0.56	0.17	0.4
Extl3	-0.26		Fbxo48	-0.13					Pira1	0.54	0	0	0.2
Aqp4	-0.26		Pnma1	-0.13					1700112E06Rik	2.3	0.12	0.11	0.66
Tslp	-0.26		Rnf4	-0.13					Ankrd23	3.04	0.64	0.16	0.56
Pdcl	-0.26		Foxi3	-0.13					Nat10	50.68	7.77	3.13	6.98
Slc36a1	-0.26		A930018M24Rik	-0.13					Rab3d	8.13	1.1	0.47	0.74
Npas3	-0.26		Fam160a2	-0.13					Casc4	3.63	0.68	0.19	0.43
C230062I16Rik	-0.26		Lnpep	-0.13					Ankrd39	5.88	1.29	0.33	0.8
Fgfr2	-0.26		Rtn4ip1	-0.13					Foxp4	16.09	2.22	0.97	2.05
Bid	-0.26		Il15ra	-0.13					Alox5	13.79	1.59	0.83	1.45
Grm5	-0.26		E130311K13Rik	-0.13					Pkm2	328.83	38.35	20.55	48.32
Galnt9	-0.26		Mab21l1	-0.13					Zfp326	6.94	1.66	0.4	0.77
Caly	-0.26		Nxpe2	-0.13					Hk3	17.36	1.97	1.05	2
Ttc23	-0.26		Mbd4	-0.13					Lphn1	7.81	0.98	0.46	0.9
1700055N04Rik	-0.26		Pawr	-0.13					Gm2a	23.28	2.33	1.43	2.99
Vmp1	-0.26		Myrf	-0.13					Pja1	17.4	2.88	1.06	3.15
Sdk1	-0.26		Crebrf	-0.13					Gtpbp5	15.55	3	0.94	2.35
Blk	-0.26		Ablim3	-0.13					Smarca2	3.25	0.55	0.17	0.22
Tcstv3	-0.26		Gpr165	-0.13					Pes1	66.22	12.9	4.13	8.18
Gm10282	-0.26		Apoo	-0.13					Fzd7	6.53	0.67	0.38	0.69
Sbno1	-0.26		Stk3	-0.13					Osbpl7	11.24	1.2	0.67	1.14
Zak	-0.26		Slamf6	-0.13					Trpv2	12.79	1.65	0.77	1.53
Glis3	-0.26		Prss23	-0.13					Fut7	2.74	0.13	0.19	0.14
Pomk	-0.26		Gopc	-0.13					Xkr5	3.91	0.97	0.21	0.69
Bclaf1	-0.26		Hhex	-0.13					Bop1	113.19	17.53	7.1	15.69
Pde6d	-0.26		Rrh	-0.13					Slc6a6	13.72	2.69	0.83	1.68
Tbx4	-0.26		Pdzd3	-0.13					Snx18	12.02	1.59	0.72	1.16
E2f8	-0.26		Sms	-0.13					Dock8	20.56	2.42	1.26	2.2
Vmn2r41	-0.26		March7	-0.13					Ms4a4c	0.53	0	0	0
Ebp	-0.26		Ddx26b	-0.13					Ears2	9.63	1.77	0.57	2.03
Tbc1d9b	-0.26		Epb4.1l1	-0.13					Tmem20	4.86	1.38	0.46	0.27
Rnf144a	-0.26		Prpf4b	-0.13					Scd2	108.95	17.14	6.85	11.55
Tcstv1	-0.26		Aph1b	-0.13					Msto1	30.71	3.23	1.91	4.04
Bean1	-0.26		Mfsd1	-0.13					9030617O03Rik	1.18	0.09	0.24	0.04
Ctsw	-0.26		Marcks	-0.13					AB124611	14.83	3.53	1.16	0.9
Slc25a10	-0.26		Tceanc	-0.13					Mybbp1a	186.99	25.07	11.79	22.63
Zmiz2	-0.26		Gm9956	-0.13					Nipsnap3a	12.14	3.32	0.73	1.2
Trim7	-0.26		Atp6v0a2	-0.13					Ano10	2.69	0.44	0.14	0.45
Map2k6	-0.26		Slc35a3	-0.13					Paqr7	5.16	0.61	0.29	0.97
Snx27	-0.26		Necap1	-0.13					Sik1	8.51	1.14	0.51	0.57
Dnajc6	-0.26		Rcbtb2	-0.13					Tspan6	2.09	0.37	0.1	0.23
Ube2d1	-0.26		Cebpb	-0.13					Lce3a	0	0	0	0.54
Mast3	-0.25		A530032D15Rik	-0.13					Sh2b2	11.92	0.91	0.72	1.39
Zbtb37	-0.25		Foxr2	-0.13					Btk	21.93	2.69	1.36	2.99
Trp53i11	-0.25		Fzd10	-0.13					Gpi1	374.17	51.45	23.66	53.29
Mettl21b	-0.25		Vti1a	-0.13					Rshl2b	13.38	1.53	1.63	0.81
Lman1	-0.25		Stc2	-0.13					Qtrtd1	6.88	1.12	0.4	0.67
Zfp747	-0.25		Chmp5	-0.13					Pram1	7.41	1	0.44	0.87
Chrnd	-0.25		Bhlhe40	-0.13					Gata2	18.98	1.61	1.17	1.95
Parpbp	-0.25		Gprin3	-0.13					Gm9047	0.53	0	0	0.17
Fam227a	-0.25		Hs3st3b1	-0.13					Snca	17.76	155.58	280.77	187.98
Dnajb6	-0.25		Timm22	-0.13					Sipa1l3	16.75	2.58	1.03	1.84
Ube2f	-0.25		RP24-392D11.2	-0.13					Zbtb7b	12.23	1.24	0.74	1.27
Ceacam2	-0.25		Frrs1l	-0.13					Ctbp2	21.43	2.28	1.33	2.48
Sardh	-0.25		Gm9982	-0.13					9130213B05Rik	1.12	0.12	0.04	0.07
Mphosph6	-0.25		Errfi1	-0.13					2810004N23Rik	43.6	6.43	2.74	6.75
Gcgr	-0.25		Cd55	-0.13					Znrf1	18.34	2.33	1.13	2.12
Hoxb9	-0.25		Gm9949	-0.13					Csnk1e	7.19	1.17	0.42	1.1
Rnase2a	-0.25		AI606181	-0.13					Ppm1h	2.14	0.33	0.1	0.18
Jazf1	-0.25		Cecr2	-0.13					Slc35b2	23.51	5.04	1.46	3.7
Cox19	-0.25		Pcdhb1	-0.13					Tada2l	12.31	2.08	0.75	1.49
Myd88	-0.25		Hectd2	-0.13					Zfp593	17.22	2.78	1.06	2.52
Evi5	-0.25		Mat2b	-0.13					Pira11	0.53	0.16	0	0.2
Hook1	-0.25		Gucy1a2	-0.13					Kbtbd8	1.33	0.52	0.05	0.18
Rcor1	-0.25		A830031A19Rik	-0.13					Npm1	592.05	75.66	37.66	61.25
Cd84	-0.25		Acad9	-0.13					Rhbdd2	5.17	0.72	0.3	0.69
Abca9	-0.25		Mkrn3	-0.13					Fam92a	4.92	1.41	0.28	0.58
Pcf11	-0.25		Kctd16	-0.13					Mamdc4	2.27	0.38	0.11	0.2
Epas1	-0.25		Pde10a	-0.13					Loxl2	2.53	29.02	40.38	14.95
Gm12353	-0.25		Rnf214	-0.13					Lmo4	29.94	3.39	1.88	2.75
Naif1	-0.25		Cabp5	-0.13					Agps	13.74	1.92	0.84	1.3
Ccdc66	-0.25		Sqle	-0.13					1700029J11Rik	0.53	0.14	0	0.08
Fbxo43	-0.25		Slc32a1	-0.13					Spg20	6.96	0.92	0.41	0.84
Gm5105	-0.25		Pmp2	-0.13					Tbkbp1	11.52	0.96	0.7	1.3
B020031M17Rik	-0.25		Sh2d1a	-0.13					Ccdc50	6.84	1.46	0.4	0.79
Gpr88	-0.25		Olfr389	-0.13					Scap	42.77	6.66	2.7	5.91
Mpzl1	-0.25		Tspan1	-0.13					Cd44	19.56	2.63	1.22	1.42
Dmp1	-0.25		Tmem241	-0.13					Fut4	1	0.17	0.03	0.12
Mmp20	-0.25		Whamm	-0.13					Ear2	11.95	1.32	1.23	0.73
Slc24a4	-0.25		Pcf11	-0.13					Itpk1	8.54	0.86	0.51	1.4
Zbtb7b	-0.25		Cd28	-0.13					Ncdn	30.43	4.67	1.91	3.97
Atf1	-0.25		Clk1	-0.13					Limd2	40.14	3.62	2.53	4.88
Zbtb10	-0.25		Chchd2	-0.12					Ftsj3	80.07	11.99	5.09	9.84
Ripply3	-0.25		Rbfox1	-0.12					Ccdc137	18.48	3.52	1.15	2.76
Slc7a6	-0.25		Mepe	-0.12					Zbtb38	3.09	0.42	0.16	0.35
Zbtbd6	-0.25		Rbp2	-0.12					Map4k4	8.04	1.2	0.48	1.15
Cst6	-0.25		Rgmb	-0.12					Camta2	7.96	1.95	0.48	1.54
Csf2ra	-0.25		Kctd12	-0.12					Pts	13.73	3.38	0.85	2.18
Ptpre	-0.25		Arhgef11	-0.12					Dhx35	11.47	2.02	0.7	1.38
Atmin	-0.25		Psip1	-0.12					Zdhhc21	2.55	0.25	0.13	0.3
Ntan1	-0.25		Hnrnpa1	-0.12					Hip1r	13.9	3.19	0.86	2.29
Nr4a2	-0.25		Bmpr2	-0.12					Rhob	32.89	4.01	2.08	4.53
Snap25	-0.25		1110032F04Rik	-0.12					Ldha	800.69	117.27	51.43	121.44
Selo	-0.25		Gm5127	-0.12					Zfp395	16.06	2.42	1	2.23
Gm13889	-0.25		Otud1	-0.12					Higd1c	0	0	0	0.53
Rpp14	-0.25		Ptms	-0.12					Ly86	9.89	2.15	0.6	1.26
Cdpf1	-0.25		Gm21885	-0.12					Ptpn6	63.3	6.2	4.04	8.49
BC024139	-0.25		P2ry12	-0.12					Tsp50	36.47	6.78	2.31	5.1
Sucla2	-0.25		Elavl2	-0.12					Lmnb2	36.49	5.19	2.31	4.8
Abca2	-0.25		Stk24	-0.12					Lbp	10.68	1.54	0.65	1.56
Ksr2	-0.25		Pip4k2c	-0.12					Rnls	0.52	0.12	0	0.22
Vps26a	-0.25		Sec11c	-0.12					Megf8	5.54	0.83	0.32	0.73
Tmem129	-0.25		Pdgfd	-0.12					Asah1	8.26	1.47	0.5	1.04
Ccbe1	-0.25		Irak1bp1	-0.12					Mogs	125.29	19.1	8.04	16.68
Vmn2r37	-0.25		Cfl2	-0.12					2310030N02Rik	10.24	1.96	0.63	1.72
Optc	-0.25		Umod	-0.12					Tnfrsf26	0.89	0.03	0.07	0.02
B230217C12Rik	-0.25		Atp1b2	-0.12					Uqcc	12.41	1.61	0.77	1.94
H60c	-0.25		Slc5a8	-0.12					Mif	691.18	101.58	44.52	128.44
Gabpb2	-0.25		Prpf38b	-0.12					Cda	0.52	0.29	0	0
Slc22a23	-0.24		Mark3	-0.12					Pbxip1	10.99	1.56	0.68	0.87
RP24-447G12.2	-0.24		Ddx10	-0.12					Atic	129.58	19.56	8.32	15.56
Ppih	-0.24		Baiap2l2	-0.12					Ddx21	78.27	13.12	5.02	8.67
Sec61a1	-0.24		S100a7a	-0.12					Dcp2	6.03	1.5	0.36	0.68
Hsf2bp	-0.24		Tcf24	-0.12					Srpk1	46.23	7.64	2.95	5.38
Arl8b	-0.24		Snx16	-0.12					Ppif	82.8	9.67	5.31	10.58
Irf4	-0.24		Hmgn5	-0.12					1100001G20Rik	11.58	0.71	0.88	0.87
Fst	-0.24		Bdp1	-0.12					Lclat1	3.31	0.66	0.18	0.37
Trank1	-0.24		Ralyl	-0.12					Ttc37	5.72	1.07	0.34	0.79
Slc36a3	-0.24		Boc	-0.12					Zbp1	0.52	0.02	0	0.18
Rs1	-0.24		Laptm4a	-0.12					Fchsd1	1.59	0.15	0.07	0.34
Rab33b	-0.24		Ube3c	-0.12					2010107G12Rik	0.52	0.15	0	0.05
Mlh3	-0.24		Pnldc1	-0.12					Rag1	1.06	0.09	0.07	0.03
Tbck	-0.24		Ppp1r2	-0.12					F8a	4.03	0.97	0.23	1.18
Kcnj3	-0.24		Rps27	-0.12					Zfp647	1.91	0.13	0.09	0.52
Slfn1	-0.24		Fhad1	-0.12					Cry1	6.06	0.89	0.36	1.14
Fam198a	-0.24		Tec	-0.12					Tbc1d8	8.51	1.28	0.52	1.48
Gpr39	-0.24		Tbccd1	-0.12					Mlxip	9.64	1.45	0.59	1.03
Daam1	-0.24		Mill2	-0.12					Fgd4	1.3	0.08	0.05	0.05
Zfp618	-0.24		U2surp	-0.12					Limk1	7.91	0.63	0.48	1.06
Pxdc1	-0.24		Hoxa7	-0.12					Zdhhc1	3.05	0.83	0.16	0.78
Eif5a2	-0.24		Gm5129	-0.12					Mctp1	0.84	0.04	0.02	0.05
Gm9869	-0.24		Usp6nl	-0.12					Dbp	2.07	0.09	0.18	0.67
Cyp2s1	-0.24		Rnf44	-0.12					Gm7035	0.62	0	0.61	0.17
Nudt18	-0.24		Ankrd45	-0.12					Chi3l1	4.73	0.64	0.27	0.29
Slc25a17	-0.24		Camk2d	-0.12					Pyroxd2	1.4	0.37	0.06	0.4
P2rx7	-0.24		Gm21698	-0.12					Otp	0	0	0.03	0.63
Gm10518	-0.24		2300003K06Rik	-0.12					Etv5	2.67	0.27	0.14	0.34
Rptor	-0.24		Unk	-0.12					Fpr2	0.36	0.21	0	0.53
Igf2r	-0.24		Cd69	-0.12					Nop58	81.28	13.54	5.25	8.61
Spon1	-0.24		Zcchc11	-0.12					Mefv	1.14	0.09	0.12	0.04
Spock2	-0.24		Akr1c14	-0.12					P4hb	210.3	36.45	13.64	33.67
Elavl4	-0.24		Pqlc3	-0.12					Pstk	9.74	2.14	0.6	2.12
Sh3bgrl	-0.24		Gtpbp2	-0.12					Dhx33	13.29	2.21	0.83	1.43
Grik3	-0.24		Dcun1d1	-0.12					Rnf24	0.6	0.14	0.02	0
Emc10	-0.24		Sh3rf1	-0.12					St6galnac6	13.99	2.37	0.88	1.86
Foxf2	-0.24		Pmaip1	-0.12					Thg1l	32.2	4.2	2.06	3.99
Zfp715	-0.24		Wnt3	-0.12					Rnaset2b	20.25	3.02	1.28	6.46
Rag1	-0.24		Lrp1b	-0.12					Zfp704	3.41	0.66	0.19	0.34
Abhd17c	-0.24		Gm5868	-0.12					Lrrc45	33.62	6.29	2.16	3.61
Glra1	-0.24		Serpinb1b	-0.12					Nadk	50.87	8.04	3.28	8.17
Lemd3	-0.24		Ints4	-0.12					Slc12a9	5.01	0.87	0.29	1.11
Zfp568	-0.24		Efs	-0.12					Snx5	61.25	11.69	3.96	6.17
Tex9	-0.24		Dusp16	-0.12					Pop1	14.94	2.76	0.94	1.94
Emilin2	-0.24		Car5b	-0.12					Mak16	20.1	4	1.28	2.06
Tph1	-0.24		1110004F10Rik	-0.12					Ccdc91	4.72	0.92	0.27	0.36
Slc29a3	-0.24		Alg11	-0.12					Gpn1	21.68	3.71	1.38	2.72
Kcnq4	-0.24		Rnf125	-0.12					Vgll4	9.52	1.15	0.59	1.43
Shank1	-0.24		Atp6v1g1	-0.12					Slc25a4	97.44	12.72	6.33	13.99
Farp2	-0.24		Gm10762	-0.12					Pus7l	7.17	0.9	0.44	0.67
Mrvi1	-0.24		Homer1	-0.12					Padi4	1.35	0.37	0.05	0.17
Ncf2	-0.24		1700048O20Rik	-0.12					Arhgef2	25	3.04	1.6	3.33
Rab5b	-0.24		Gm8232	-0.12					Slc25a26	3.7	0.81	0.21	0.65
Gm6594	-0.24		Mageb16	-0.12					Ugcg	33.86	6.49	2.18	3.5
Ppp3ca	-0.24		Mgat4c	-0.12					Cd74	10.38	0.94	0.65	1.53
Rtp1	-0.24		Gm17654	-0.12					G6pc3	36.69	3.91	2.37	4.88
Xrcc1	-0.24		Scaf8	-0.12					Slc7a4	1.43	0.1	0.06	0.19
Dcun1d2	-0.24		Usp1	-0.12					Psmb10	78.71	10.3	5.12	16.45
F11	-0.24		Med10	-0.12					Ergic1	33.82	4.01	2.18	3.8
Zfp871	-0.24		Hsp90b1	-0.12					Wdr12	18.57	2.42	1.18	2.29
Arl1	-0.24		Cdkn1c	-0.12					Slc35c2	39.77	5.9	2.57	5.73
Dsp	-0.24		Gm11007	-0.12					Pgm1	24.78	4.22	1.59	3.28
Nlrp12	-0.24		Gm2007	-0.12					Gpr172b	12.93	2.46	0.81	1.6
Slc22a13	-0.24		Pacsin2	-0.11					Lrrcc1	1.77	0.48	0.08	0.42
Hyal6	-0.24		Pik3cb	-0.11					Mthfd1	157	25.09	10.26	19.02
Tmem28	-0.24		Slc7a11	-0.11					Crocc	4.91	0.59	0.29	0.81
Il6ra	-0.24		Epc2	-0.11					Arhgap9	38.19	5.2	2.47	4.39
Aph1b	-0.24		Hdac4	-0.11					Xrn2	24.76	5.77	1.59	3.18
Papln	-0.24		Clstn1	-0.11					Snx7	1.15	0.12	0.05	0.04
Mier3	-0.24		Gm9989	-0.11					Tmem106c	7.42	1.64	0.45	0.75
Usp15	-0.24		Gm6040	-0.11					Rars2	14.3	2.8	0.91	2.4
Mau2	-0.24		Grk6	-0.11					Clns1a	69.53	14.08	4.54	12.15
Meox1	-0.24		Jag2	-0.11					Mipep	14.33	3.1	0.91	2.68
Gpr26	-0.24		Strn3	-0.11					Ccdc28b	18.75	3.3	1.2	2.72
Usp29	-0.24		Hook3	-0.11					DXBay18	0	0	0	0.52
Mbnl1	-0.24		Bmp2k	-0.11					OTTMUSG00000017677	0	0	0	0.52
Sh3rf3	-0.24		Kcnip4	-0.11					AI747699	0.51	0.04	0	0
Rfx3	-0.24		Gid4	-0.11					Rab27a	15.83	1.11	1.01	1.37
Pde4dip	-0.24		Esrra	-0.11					Tmem201	11.46	2.27	0.72	1.61
Nnat	-0.24		Thap2	-0.11					Zfp109	0.96	0.22	0.03	0.06
Tlk2	-0.23		Ppap2b	-0.11					Senp8	0.59	0.37	0.19	0
Vmn1r71	-0.23		Esf1	-0.11					Cd320	7.59	0.79	0.47	0.78
Tmem176b	-0.23		Ranbp2	-0.11					Satb1	3.8	0.48	0.22	0.44
Zfp36l1	-0.23		Rab2a	-0.11					Prmt7	61.12	10.17	4	7.71
Gpx8	-0.23		Slc4a4	-0.11					Ppp3ca	14.17	2.25	0.9	1.42
Kcnk10	-0.23		Lypd1	-0.11					Fchsd2	2.78	0.62	0.15	0.5
Mysm1	-0.23		Cep192	-0.11					Phc1	7.36	1.53	0.45	0.98
Hpgds	-0.23		Inpp1	-0.11					Tiparp	0.96	0.11	0.08	0.02
Serpinb6b	-0.23		Bmp5	-0.11					Ckap4	15.47	1.67	0.99	1.51
Batf2	-0.23		Tnfaip1	-0.11					Letmd1	21.76	3.13	1.4	2.41
Tmem80	-0.23		Pcnxl4	-0.11					Notch2	16.03	2.5	1.02	1.36
Ezh1	-0.23		Anln	-0.11					Man2b1	34.5	4.84	2.25	3.98
Csrp2bp	-0.23		Rnf170	-0.11					Tsen34	10.09	0.63	0.75	2.32
Rcor3	-0.23		Runx2	-0.11					Sigmar1	29.27	3.55	1.9	3.72
Rnf11	-0.23		Cacnb2	-0.11					Erlin1	8.45	0.97	0.53	0.9
Pgpep1	-0.23		Gm14226	-0.11					Sh2d3c	10.31	1.37	0.65	1.37
Trmt2b	-0.23		Ostf1	-0.11					Nop16	41.89	6.88	2.74	5.82
Tjp1	-0.23		Lnp	-0.11					Hspa1a	13.65	1.15	0.87	3.78
4732440D04Rik	-0.23		Trappc6b	-0.11					Lasp1	29.01	4.35	1.89	3.56
Dnmt3a	-0.23		Tmtc2	-0.11					0910001L09Rik	55.38	10.01	3.63	6.52
Zic2	-0.23		Sp4	-0.11					BC037034	48.54	6.4	3.18	6.04
Ccdc15	-0.23		Ttc19	-0.11					Nt5dc3	3.09	0.7	0.17	0.62
Nipal3	-0.23		Rbm7	-0.11					Heatr1	23.9	3.17	1.55	2.89
Mfsd6	-0.23		Xpo1	-0.11					3110009E18Rik	4.74	0.27	0.51	0.34
Fam180a	-0.23		Rnf144a	-0.11					Fgr	2.8	0.39	0.15	0.4
Slc18a2	-0.23		Zfp326	-0.11					Fcer1a	0.51	0	0	0
Plscr1	-0.23		Rhoa	-0.11					Actr6	3.02	0.36	0.17	0.66
Kctd16	-0.23		Fam3c	-0.11					Nrg1	1.26	0.04	0.12	0.16
Bcl7c	-0.23		Rictor	-0.11					Arid3a	29.4	3.61	1.92	3.31
Gbas	-0.23		Pvrl3	-0.11					Ptpn18	22.85	3.97	1.48	2.94
Far2	-0.23		Creb5	-0.11					Tec	2.09	0.1	0.13	0.37
A430105I19Rik	-0.23		Mmp11	-0.11					Siah2	5.28	0.5	0.32	1.12
Lrrn4cl	-0.23		Zfp382	-0.11					Yy2	0.89	0.11	0.03	0.26
Ccdc36	-0.23		Nupr1l	-0.11					Aig1	5.08	1.25	0.3	0.75
Pabpc5	-0.23		Dhx36	-0.11					Nme2	103.63	16.9	6.85	15.06
Lyg2	-0.23		Avl9	-0.11					Bahcc1	4.39	0.75	0.26	0.43
Prrx1	-0.23		Mc3r	-0.11					Hyi	7.54	1	0.47	1.31
Ammecr1	-0.23		B230216G23Rik	-0.11					Olfr419	0	0.52	0.73	0.09
Gan	-0.23		Epha5	-0.11					Ttc5	6.31	1.2	0.39	0.92
AW554918	-0.23		Kbtbd7	-0.11					D19Bwg1357e	33.88	5.25	2.22	4.17
Iars2	-0.23		Camsap2	-0.11					Manba	4.43	0.57	0.26	0.63
D130040H23Rik	-0.23		Tab3	-0.11					Igsf8	34.24	4.18	2.25	4.81
Ddx24	-0.23		Heatr5b	-0.11					Ppm1m	16.21	2.48	1.05	1.7
Cbln1	-0.23		Gnpat	-0.11					Dusp7	15.68	3.2	1.01	1.53
Sh3bgrl2	-0.23		Chpt1	-0.11					Oas1a	2.64	0.31	0.14	0.57
Baiap3	-0.23		Cdk17	-0.11					Cyba	150.49	18.69	10.01	22.93
Ntn4	-0.23		Mcat	-0.11					Nxn	9.7	0.91	0.61	1.27
AU040320	-0.23		Zcchc12	-0.11					Snora64	13.81	3.33	0.89	1.77
Ank1	-0.23		Rragb	-0.11					Vav1	35.84	3.08	2.36	4.69
Maml3	-0.23		Fam114a1	-0.11					Fkbp3	43.04	12.27	2.85	7.07
Fam160b1	-0.23		Upp2	-0.11					Psen2	46.8	6.87	3.1	6.3
Khdc1c	-0.23		Chrdl1	-0.11					Lrrc58	8.46	1.49	0.53	0.88
Siah1b	-0.23		Cyp2b10	-0.11					Arhgef4	0.89	0.27	0.11	0.02
Syt6	-0.23		Kpna2	-0.11					Jmjd7	14.96	2.72	0.97	2.08
Vsx2	-0.23		Treml2	-0.11					Gas5	81.72	14.38	5.44	9.19
Capn6	-0.23		Sprtn	-0.11					Ybx1	321.41	52.13	21.51	47.61
Cd59b	-0.23		Zfp397	-0.11					A530064D06Rik	0.5	0.14	0	0.09
Fam76a	-0.23		Cdc14a	-0.11					2810408A11Rik	0.9	0.61	0.03	0.46
Lmf2	-0.23		Syt14	-0.11					Spns2	19.51	2.56	1.27	2.52
Zfyve27	-0.23		Sft2d3	-0.11					Ldlrad3	1.71	0.22	0.08	0.3
P2rx4	-0.23		Spopl	-0.11					Pxn	32.76	4.21	2.17	3.47
Ticam2	-0.23		Rspo1	-0.11					Prkx	2.05	0.49	0.1	0.5
Atg4c	-0.23		Rsph3a	-0.11					Rel	1.64	0.07	0.1	0.13
Ccl28	-0.23		Clpx	-0.11					Slc26a2	2.32	0.94	0.27	0.12
Lin9	-0.23		Taf4b	-0.11					Swap70	14.84	2.47	0.96	1.84
Khdc1a	-0.23		Klrb1b	-0.11					Gm8909	0	0	0.17	0.61
Smek2	-0.23		Ctnnb1	-0.11					Traf3ip3	10.6	1.25	0.68	1.83
Ptgfrn	-0.23		Igsf3	-0.11					Zfp397os	0.31	0.14	0	0.51
Vhl	-0.23		Nup98	-0.11					Aen	30.91	5.3	2.04	3.88
Map3k2	-0.23		Cd300lb	-0.11					Rnpep	46.65	6.19	3.1	5.93
Ctdspl2	-0.23		Npcd	-0.11					Apoc3	0.23	0	0	0.51
Chrac1	-0.23		Psg27	-0.1					Shank3	7.25	1	0.45	0.64
Zyx	-0.23		Tlr3	-0.1					Txndc12	11.62	0.88	0.75	1.84
Creb1	-0.23		Abcb1a	-0.1					Was	42.44	5.81	2.82	5
Rora	-0.23		Galnt11	-0.1					Tesc	0.6	0	0.28	0.15
Tfb2m	-0.23		1700003M02Rik	-0.1					Igfbp4	81.87	11.01	5.48	13.42
Kat6a	-0.23		Fbxo30	-0.1					Zfp777	20.86	3.2	1.37	2.78
Gpbp1l1	-0.22		Qtrtd1	-0.1					Per2	3.73	0.61	0.22	0.49
Gpr22	-0.22		Samd12	-0.1					Fgf22	0	0	0	0.51
Pick1	-0.22		Rhpn2	-0.1					Trmt61a	37.04	5.58	2.47	4.81
Postn	-0.22		Zfp945	-0.1					Mett10d	22.49	4.8	1.48	2.48
Fsbp	-0.22		Ptbp1	-0.1					Mrpl12	248.5	42.03	16.74	45.09
Itga2	-0.22		Klrc3	-0.1					Rfx5	3.3	0.29	0.19	0.38
Gucy2e	-0.22		Btnl9	-0.1					Krba1	3.1	0.26	0.18	0.42
Cntfr	-0.22		Golga7	-0.1					Prkd3	6	1.03	0.37	0.73
Disc1	-0.22		Stk17b	-0.1					4921517L17Rik	0.49	0.03	0	0
Sowahc	-0.22		Nov	-0.1					Ltf	53	7.47	3.55	4.77
Slfn5	-0.22		Mrgprh	-0.1					Mtap4	6.99	1.1	0.44	0.81
Col24a1	-0.22		Cdk1	-0.1					Nagpa	33.16	3.92	2.21	4.47
Psg18	-0.22		Acsl3	-0.1					Gcsh	29.97	3.41	2	3.37
Armc6	-0.22		Fndc3a	-0.1					Sorcs2	0.83	0.09	0.02	0.11
Mrgbp	-0.22		Lgals4	-0.1					Tmem161b	2.17	0.51	0.11	0.11
Gm1818	-0.22		2510049J12Rik	-0.1					Kdelc1	8.15	1.25	0.52	1.3
Plcg1	-0.22		Nceh1	-0.1					Cirh1a	37.81	7.29	2.53	3.99
4932438H23Rik	-0.22		Kitl	-0.1					Pik3r2	47.6	8.55	3.19	6.66
Oas1a	-0.22		4933440M02Rik	-0.1					Phb	42.57	6.41	2.86	5.16
Fech	-0.22		Mtdh	-0.1					Fam108b	3.03	0.54	0.17	0.48
Lamc3	-0.22		Hoxd1	-0.1					Phtf1	7.99	1.78	0.51	1.08
Tmprss11b	-0.22		Ccne2	-0.1					Ptpre	8.27	1.19	0.53	1.09
Hmga1	-0.22		Sp2	-0.1					Angel1	2.18	0.3	0.11	0.36
Gm13288	-0.22		Rnf182	-0.1					Lxn	8.41	1.42	0.54	1.26
Dsg1c	-0.22		Nrep	-0.1					H2-DMb1	2.13	0.18	0.11	0.22
Tssk1	-0.22		Olfml2b	-0.1					Ncl	136.11	22.89	9.23	17.19
AF067061	-0.22		Dpp10	-0.1					Sgsm2	7.96	1.5	0.51	0.9
Rxrg	-0.22		Sprr2a2	-0.1					AI451617	0.49	0.06	0	0.04
Memo1	-0.22		Lrrn1	-0.1					Slfn2	10.1	1.06	0.65	1.45
Ajap1	-0.22		Max	-0.1					Ugdh	9.98	1.31	0.76	0.64
Arhgef12	-0.22		Pcsk5	-0.1					Celsr2	1.06	0.19	0.04	0.23
Zik1	-0.22		Zc3h6	-0.1					Snx22	4.2	62.37	45.06	36.44
Mex3a	-0.22		Yy1	-0.1					Wdr60	4.31	0.72	0.26	0.61
9230019H11Rik	-0.22		Mfhas1	-0.1					Vim	152.04	15.54	10.33	16.11
Atl2	-0.22		Ccnb1	-0.1					Adrbk2	2.15	0.26	0.11	0.18
Fgfr4	-0.22		Pgm2l1	-0.1					Mllt6	2.46	0.32	0.13	0.41
Bach1	-0.22		Fam107b	-0.1					Zc3h7b	24.74	3.81	1.65	2.48
Hectd1	-0.22		Rapgef5	-0.1					Mc2r	1.22	0.16	0.05	0.07
Egfem1	-0.22		Mixl1	-0.1					Fdx1	11.63	1.68	0.76	2.42
Txnl4b	-0.22		Slc35f2	-0.1					Gm5643	0.49	0	0	0
Smarcb1	-0.22		Scamp1	-0.1					Unc93b1	39.77	5.13	2.68	5.42
Tmem65	-0.22		Phf6	-0.1					Capg	24.95	4.02	1.67	4.7
Tusc5	-0.22		Commd6	-0.1					Ube2l6	35.1	347.47	514.38	343.26
Smap1	-0.22		C1qtnf7	-0.1					Glrx3	24.8	5.84	2.22	1.66
Htr5b	-0.22		Insm1	-0.1					Ftsjd1	2.95	0.63	0.17	0.43
Nptx1	-0.22		Nosip	-0.1					Emilin1	30.71	3.35	2.07	4.26
Nlrp9b	-0.22		Rgs9bp	-0.1					Ebf1	2.08	0.14	0.11	0.23
Rgag4	-0.22		Crybg3	-0.1					Bcl9	5.21	0.61	0.32	0.76
Kif5a	-0.22		Ccdc166	-0.1					Gpr65	1.58	0.14	0.07	0.1
Acad8	-0.22		Rab27a	-0.1					Cebpa	19.54	3.37	1.3	3.52
Vstm2a	-0.22		Zfp426	-0.1					Wdr4	37.17	6.38	2.51	6.71
Gpr153	-0.22		1700125H20Rik	-0.1					Ddx56	34.23	6.66	2.31	4.67
Fgf4	-0.22		Cbln1	-0.1					Hspd1	313.58	43.37	21.43	38.22
Hrh3	-0.22		Eif4e1b	-0.1					H13	19.47	3.71	1.3	3.6
Sh2d6	-0.22		Phactr4	-0.1					Zadh2	13.11	2.05	0.86	1.74
Hrk	-0.22		4921536K21Rik	-0.1					Nol8	5.23	0.68	0.32	0.55
Rnf224	-0.22		Ptdss1	-0.1					C1qbp	267.21	43.82	18.27	40.19
Efnb2	-0.22		AI429214	-0.1					Mfsd3	9.65	3.2	0.63	2.01
Psmb11	-0.22		Prkaa1	-0.1					Sox15	0.49	0	0	0
Zzef1	-0.22		Vapb	-0.1					Nampt	8.7	1.6	0.67	0.56
G3bp2	-0.22		Mycbp	-0.1					Tex264	10.45	1.85	0.68	1.72
Ubn2	-0.22		Aurka	-0.1					Las1l	43.11	8.95	2.92	6.1
Luzp1	-0.22		AA386476	-0.1					Mid1	18.53	3.35	1.24	2.67
Alpk3	-0.22		St6gal2	-0.1					Ptcd2	27.36	5.28	1.85	3.87
Nat8b	-0.22		Cysltr1	-0.1					1110006G06Rik	15.98	1.5	1.06	3.52
Creg2	-0.22		Gm4027	-0.1					Ap4m1	12.91	4.89	0.85	1.96
Gm17484	-0.22		Smad9	-0.1					Zfp768	7.06	1.09	0.45	0.71
Gbx1	-0.22		Pik3c2a	-0.1					6330442E10Rik	9.74	0.63	0.64	1.12
Gm7293	-0.22		Rnf144b	-0.1					Plcg2	32.48	3.04	2.2	3.35
Necab1	-0.22		Zfp207	-0.1					Rcn3	15.06	2.24	1	2.45
Park2	-0.22		Ly6e	-0.1					1600014C10Rik	7.21	0.67	0.46	0.69
Dgat1	-0.22		Mterf1b	-0.1					Sypl	6.65	1.28	0.42	1.09
Olfr76	-0.22		Rnf39	-0.1					Wdr46	82.49	14.32	5.65	12.36
Gm20939	-0.22		Gosr1	-0.1					Gdf11	0.49	0.05	0	0.31
Rab2b	-0.22		3110007F17Rik	-0.1					Fam108c	32.28	5.36	2.19	4.25
Gpatch4	-0.22		Zfp644	-0.1					Ltbp1	4.7	0.41	0.29	0.68
Fgf22	-0.22		Slc25a16	-0.1					Slco4c1	0.56	0.06	0.08	0
Zfp558	-0.22		Cxxc4	-0.1					Pcbp3	7.03	1.45	0.45	1.16
Clgn	-0.22		Gclc	-0.1					Traf3	9.78	1.53	0.64	0.95
Stoml3	-0.22		Sephs1	-0.1					Snx9	14.39	2.78	0.96	1.3
Olfr287	-0.22		Ndnf	-0.1					Elp3	28.9	5.47	1.96	4.5
Vmn2r81	-0.22		Ublcp1	-0.1					Ifitm3	40.88	4.81	2.79	5.84
Zfp652	-0.22		Vmn1r88	-0.1					Pgd	194.13	27.6	13.37	23.55
S1pr3	-0.22		BC048403	-0.1					Nedd9	2.65	0.29	0.15	0.31
Dnajc1	-0.22		Dnaja1	-0.1					2410016O06Rik	32.54	5.22	2.21	3.6
Mmd	-0.22		Blzf1	-0.1					Mboat7	16.14	1.8	1.08	1.86
Tfcp2l1	-0.22		Hdgfrp3	-0.1					Rad1	11.64	3.69	0.77	2.08
Hoxa9	-0.22		Wdr60	-0.1					Ube2cbp	2.63	0.29	0.15	0.26
1700123I01Rik	-0.21		Pax9	-0.1					Dcakd	37.21	7.24	2.54	6.37
Olfr1166	-0.21		Nbeal1	-0.1					Polm	6.11	0.91	0.39	0.99
Mzf1	-0.21		Fam177a	-0.1					Parp6	4.05	0.9	0.25	0.6
Rassf2	-0.21		Gabrg1	-0.1					Scml2	0.48	0.23	0	0.07
Def8	-0.21		Scoc	-0.1					Coil	6.53	1.24	0.42	0.96
Rwdd4a	-0.21		L3mbtl3	-0.1					Arf3	38.46	5.88	2.63	3.96
Plin1	-0.21		Lhx5	-0.1					Txndc5	43.95	6.71	3.01	6.22
9430020K01Rik	-0.21		Ifi204	-0.1					Ttc30a1	0.83	0.2	0.02	0.16
Sdccag3	-0.21		Gm8127	-0.1					Cd48	5.76	1.09	0.37	1.06
Taf4b	-0.21		Poc5	-0.1					Spata7	1.8	0.1	0.09	0.24
2610002M06Rik	-0.21		Smad4	-0.1					Ttc32	2.58	0.14	0.35	0.69
Fam160a1	-0.21		Gyg	-0.1					Lnx1	0.56	0.57	0.14	0
Slc35g1	-0.21		Ago2	-0.1					Pex1	3	0.61	0.17	0.35
Gpr152	-0.21		Pi4ka	-0.1					Itpripl2	3.8	0.61	0.23	0.45
Gm1968	-0.21		Snap25	-0.1					Dhx37	29.28	6.04	2	4.11
Lrrc18	-0.21		Grm8	-0.1					Qtrt1	41.23	7.97	2.83	8.49
Ripk1	-0.21		Ascl1	-0.1					Tpd52	11.34	1.68	0.75	1.4
Ano10	-0.21		1810026J23Rik	-0.1					Mtap	17.96	2.03	1.21	1.91
Fam198b	-0.21		Mapk8	-0.1					Dgkz	129.32	29.83	8.94	18.74
Crebl2	-0.21		Syne2	-0.1					Pip4k2b	22.76	2.75	1.55	2.33
Pank3	-0.21		Xiap	-0.1					Prep	50.57	9.14	3.48	5.8
Zfp72	-0.21		Tead1	-0.1					Ppan	215.86	42.43	14.96	35.34
Wdr46	-0.21		Cep135	-0.1					Nop14	28.48	6.45	1.95	4.31
Gdi2	-0.21		Aplp2	-0.1					Anxa11	26.37	2.5	1.8	3.15
Bag2	-0.21		Atl2	-0.1					Aldoa	568.58	94.45	39.5	107.4
Slc38a8	-0.21		Rab2b	-0.1					Micall1	3.65	0.38	0.22	0.41
Cacna1e	-0.21		Arid4b	-0.1					Hhex	13.43	1.21	0.9	1.83
Tspear	-0.21		1700023E05Rik	-0.1					P2rx1	5.96	0.52	0.38	1.51
Mfap4	-0.21		Sf3b4	-0.1					Gpr141	1.45	0.07	0.07	0.24
Capn7	-0.21		Fst	-0.1					Zfp94	0.96	0.11	0.03	0.11
Spdef	-0.21		Cxcl13	-0.1					Gorasp1	20.67	3.36	1.41	3.23
Rims4	-0.21		Olfr159	-0.1					Sash3	17.32	1.87	1.17	1.91
Alpk2	-0.21		Osbpl8	-0.1					Ilvbl	10.01	2.55	0.66	1.22
Hmga1-rs1	-0.21		Zfp286	-0.1					Hist1h2ai	13.61	14.63	2.28	33.17
Plxnc1	-0.21		Prickle1	-0.1					Morn3	0	0	0.2	0.58
Stam2	-0.21		Cldn1	-0.1					Olfml2b	2.03	0.4	0.23	0.1
Sgsh	-0.21		Trmt11	-0.1					Zmym4	4.19	0.73	0.26	0.45
Ankle1	-0.21		Cggbp1	-0.1					Bcdin3d	4.39	0.91	0.27	1.13
Polr2k	-0.21		Hrnr	-0.1					Rbm19	27.9	5.3	1.92	4.3
Rhoq	-0.21		Cacna1g	-0.1					Cnksr3	6.95	0.71	0.45	0.83
Cd151	-0.21		Olfr606	-0.1					Gorasp2	36.93	6.14	2.55	6.58
Ly6a	-0.21		Zmynd12	-0.1					Prg2	137.67	18.29	9.6	12.47
Alg11	-0.21		Klhl7	-0.09					Zfp428	7.88	1.15	0.52	1.42
Pi16	-0.21		Cstf2t	-0.09					Gemin5	36.95	5.51	2.55	4.77
Dusp23	-0.21		Purg	-0.09					Ifitm2	98.37	14.4	6.85	13.6
Pidd1	-0.21		Ube2e2	-0.09					E130012A19Rik	5.7	0.37	0.37	1.16
Kat6b	-0.21		Ctsl	-0.09					Tmem185b	10.51	1.76	0.7	1.05
Zfp874a	-0.21		Sox5	-0.09					Ntn4	2.25	0.21	0.12	0.59
Hdac4	-0.21		D930020B18Rik	-0.09					Spin1	7.26	1.03	0.48	0.79
Arfgef1	-0.21		Ripk2	-0.09					Pus1	74.71	12.27	5.21	8.49
Scd1	-0.21		Scaf4	-0.09					Rpl11	87.12	58.54	6.08	48.25
Ect2l	-0.21		Ubxn7	-0.09					Rps6ka4	15.64	2.28	1.06	2.5
Stx1b	-0.21		E2f6	-0.09					Ly6e	187.03	26.43	13.09	28.51
F2rl3	-0.21		4833424O15Rik	-0.09					Psat1	95.29	14.28	6.65	12.32
Svopl	-0.21		Gca	-0.09					Naip7	1.11	0.14	0.07	0.04
Pydc4	-0.21		Olfr1033	-0.09					Adat2	9.37	1.34	0.62	1.33
Tfap2c	-0.21		Txndc9	-0.09					Tbc1d9b	29.63	5.2	2.05	3.29
Mfi2	-0.21		Rnf220	-0.09					2310046K01Rik	1.12	0.65	0.12	0.04
Ttc24	-0.21		Lemd3	-0.09					Trub1	9.23	1.41	0.62	1.43
Rtp2	-0.21		Ccdc132	-0.09					Polr3e	29.36	4.82	2.03	3.53
Zc3h7a	-0.21		Nid2	-0.09					Csrnp1	3.9	0.42	0.24	0.48
Rps6kc1	-0.21		Olfr722	-0.09					Pfn3	0	0	0.29	0.58
Lipa	-0.21		Serpinb2	-0.09					Sla	6.54	0.62	0.43	1.11
Jagn1	-0.21		Rit2	-0.09					Pctp	7.84	1.18	0.52	0.89
Snx3	-0.21		Prl3a1	-0.09					Lyar	95.79	14.55	6.71	11.2
Ppapdc3	-0.21		Fastkd3	-0.09					Ikbkap	14.66	2.52	1	1.65
Itpripl2	-0.21		4930544L04Rik	-0.09					Bcl2	1.02	0.1	0.04	0.2
Calcoco2	-0.21		Gm8024	-0.09					Sema7a	0.66	0.06	0.01	0.1
Ctnnal1	-0.21		Rabl3	-0.09					Gpatch4	39.49	4.99	2.75	5.47
4933411K20Rik	-0.21		Dpy19l4	-0.09					Bxdc2	14.92	3.11	1.02	2.35
Tmem144	-0.21		Mpi	-0.09					Sh3tc1	2.99	0.5	0.18	0.27
Tada2b	-0.21		Gpr161	-0.09					Agtrap	11.07	1.68	0.75	1.94
Tmem156	-0.21		Btla	-0.09					2010309E21Rik	24.92	3.32	1.72	2.11
1810037I17Rik	-0.21		Ptgr2	-0.09					Pdlim1	43.5	8.45	3.03	8.24
Plekha2	-0.21		H2-M2	-0.09					BC024659	6.09	1.19	0.4	0.8
Slc35a3	-0.21		Mertk	-0.09					St13	113.02	17.09	7.94	12.83
Fam131c	-0.21		Acvr1	-0.09					Itfg3	10.62	2	0.72	1.85
Sec24b	-0.21		Rnf34	-0.09					Ruvbl1	73.25	19.35	5.14	12.37
Olfr619	-0.21		Ormdl1	-0.09					Tap1	6.94	0.71	0.46	1.15
Zfp408	-0.21		Rabgap1l	-0.09					Gpsm1	2.55	0.34	0.19	0.14
Angpt2	-0.21		Ago3	-0.09					Tyrobp	93.06	11.43	6.54	14.5
Htr5a	-0.21		Srsf2	-0.09					Arl1	48.06	10.03	3.36	5.8
Tmem151b	-0.21		Wtap	-0.09					Cd97	24.42	3.25	1.69	2.62
Prepl	-0.21		Otud6b	-0.09					Zbtb25	6.81	1.71	0.45	0.53
Vmn1r90	-0.21		Ccdc82	-0.09					Slc38a7	6.93	1.41	0.46	0.81
Ctnnb1	-0.21		Irf2bp1	-0.09					Abcd2	1.22	0.12	0.08	0.05
Ddx3y	-0.21		Prdm13	-0.09					Ceacam10	0.47	0.09	0	0.29
Ppp3cb	-0.21		Zbtb44	-0.09					Srf	34.36	5.61	2.4	5.2
Zfp449	-0.2		Spag1	-0.09					Vpreb1	8.01	0.53	0.69	0.78
Fam84a	-0.2		Emc7	-0.09					Abcd3	6.84	1.27	0.45	0.99
Zbtb7c	-0.2		Cacfd1	-0.09					Gna12	53.41	10.81	3.75	6.31
Kcnb2	-0.2		Rufy2	-0.09					Foxd3	0	0.07	0.06	0.68
Tbx22	-0.2		Rpp14	-0.09					Dpy19l3	1.28	0.16	0.06	0.11
Vmn2r34	-0.2		Nudt4	-0.09					Dnase1	3.24	0.67	0.2	0.31
Kcnd1	-0.2		Zic1	-0.09					Btla	0.56	0	0.02	0.14
Fam49b	-0.2		Rcc1	-0.09					Aven	32.91	9.16	2.3	5.76
Flii	-0.2		Shisa9	-0.09					Zfp606	0.64	0.15	0.01	0.1
Col13a1	-0.2		RP23-408P8.1	-0.09					Parp1	134.1	26.86	9.49	16.63
Rbm24	-0.2		E2f7	-0.09					Rassf5	6.75	0.44	0.49	0.68
Arid4b	-0.2		1700040L02Rik	-0.09					Rsad2	0.2	1.1	3.44	0.6
Cdh11	-0.2		Cabp4	-0.09					Csk	135.26	22.69	9.58	18.95
Cpt1b	-0.2		Cbln4	-0.09					Pus3	4.31	0.75	0.27	0.36
Gnb4	-0.2		Gm1993	-0.09					Vax1	0.1	0.3	0	0.48
Ccdc50	-0.2		Sgcd	-0.09					Hook1	1.53	0.23	0.19	0.07
Tmod1	-0.2		Rgs7bp	-0.09					Adat1	4.79	1.1	0.31	1.19
Plvap	-0.2		Chp2	-0.09					Iqcg	0.47	0.02	0	0.05
Cd86	-0.2		Tob2	-0.09					Rrad	0.47	0.11	0	0.24
D830013O20Rik	-0.2		Esrrg	-0.09					Prmt10	7.01	2.26	0.47	1.17
Rnf180	-0.2		Zfp345	-0.09					Hmgn1	118	22.05	8.37	14.71
Limk1	-0.2		Sec61a2	-0.09					Cand2	5.09	0.5	0.33	0.49
Zfp273	-0.2		Zfp935	-0.09					Lrrc33	33.93	2.7	2.38	4.61
Slc1a7	-0.2		Dagla	-0.09					Sigirr	4.86	0.86	0.31	1.1
Itga8	-0.2		Rad21	-0.09					Ncln	136.06	23.12	9.66	16.5
Slc22a15	-0.2		Tsc22d3	-0.09					Ube2e1	49.73	5.97	3.51	5.74
Ppp2r2a	-0.2		Gm3327	-0.09					Pdss1	9.42	1.49	0.64	2.04
Pip4k2b	-0.2		Scn2a1	-0.09					Slc23a2	1.79	0.28	0.09	0.27
Mphosph9	-0.2		Gm5150	-0.09					1300007F04Rik	2.49	0.14	0.16	0.54
Tktl2	-0.2		Tnfrsf11b	-0.09					Bst2	43.04	7.1	3.04	8.04
Spred2	-0.2		Gm5662	-0.09					Prlh	0.46	0	0.57	0.51
Trim30a	-0.2		Ctr9	-0.09					Pomgnt1	9.73	1.72	0.66	0.98
Ubl4	-0.2		Paxbp1	-0.09					Mtap7	4.61	0.69	0.3	0.77
Extl1	-0.2		Yod1	-0.09					Met	2.15	0.23	0.16	0.12
Zfyve28	-0.2		Fam150a	-0.09					Dnajc2	43.19	5.55	3.05	4.71
Klkb1	-0.2		Zc3h12c	-0.09					Tyk2	18.21	2.83	1.27	1.96
Ppp1r2	-0.2		Mis18a	-0.09					I830077J02Rik	1.84	0.09	0.13	0.11
Vmn2r45	-0.2		Mob1b	-0.09					Apba1	1.21	0.08	0.05	0.2
Nup93	-0.2		Tgfbr3	-0.09					Ecm1	5.2	1.17	0.34	0.61
Rab12	-0.2		Bcl2l11	-0.09					Vegfb	38.33	5.52	2.71	3.63
Aldh4a1	-0.2		Efnb1	-0.09					Ercc2	39.94	7.51	2.83	4.91
6030419C18Rik	-0.2		Efcab2	-0.09					Igsf3	9.66	2.14	0.66	1.09
Chic1	-0.2		Slc28a3	-0.09					H2-Ab1	7.84	1.09	0.53	1.05
Orai1	-0.2		Gm9804	-0.09					Samsn1	9.6	2.35	0.65	1.05
Tubgcp6	-0.2		Ttc8	-0.09					Notch1	8.34	0.99	0.56	0.9
Map9	-0.2		Unc93a	-0.09					Osta	0.46	0	0	0.47
Zfp661	-0.2		Chuk	-0.09					Nanos3	0.46	0	0	0.07
Lama3	-0.2		Iqgap2	-0.09					2610209A20Rik	5.65	0.76	0.37	0.72
Col19a1	-0.2		Slc25a20	-0.09					AA881470	9.81	1.91	0.67	1.13
Gdf9	-0.2		B230219D22Rik	-0.09					Sh2b3	29.01	5.59	2.05	4.49
Ugt2a1	-0.2		Caap1	-0.09					Zcchc10	5.25	1.51	0.34	0.55
Rsl24d1	-0.2		Tespa1	-0.09					Rnf135	3.89	0.37	0.25	0.87
Slc6a6	-0.2		Snx3	-0.09					Uchl3	41.68	10.65	2.96	5.35
Pxmp4	-0.2		Rnf138	-0.09					Adhfe1	0.46	0.04	0	0.04
Zbtb25	-0.2		Prr33	-0.09					Dock7	4.94	1.07	0.32	0.52
Il7r	-0.2		Rbm47	-0.09					Ext2	30.04	4.74	2.12	4.16
Magea10	-0.2		Gm5493	-0.09					Nfam1	20.27	2.09	1.42	1.98
Arsb	-0.2		Csrnp3	-0.09					Esrra	18.44	2.8	1.29	3.34
Ano1	-0.2		Gpr149	-0.09					Camk2g	10.58	1.9	0.73	1.47
Lrrc39	-0.2		Gm10647	-0.09					Ccdc14	3.95	0.88	0.25	0.36
Cacng7	-0.2		Gm21976	-0.09					Rpl12	304.91	101.46	21.88	115.81
Brpf3	-0.2		Bmpr1a	-0.09					Pdgfrl	0.46	0.03	0	0
U2af2	-0.2		BC030336	-0.09					Ada	7.24	1.14	0.49	0.85
Fam83b	-0.2		Dmtf1	-0.09					Rasa2	1.41	0.19	0.07	0.12
Mfge8	-0.2		Heyl	-0.09					Cyb5b	26.13	5.83	1.85	4.02
Slco3a1	-0.2		Arid1b	-0.09					Ssbp1	5.33	0.9	0.35	0.56
Olfr558	-0.2		Fbxo8	-0.09					Nol6	50.96	8.53	3.64	6.21
Cflar	-0.2		Klf15	-0.09					Ttll4	13.21	2.82	0.92	1.56
Cbfa2t3	-0.2		Cnnm4	-0.09					Cpt1a	9.13	1.42	0.62	1.51
Cd28	-0.2		Eda	-0.09					Rap2a	2.5	0.54	0.15	0.45
Magee2	-0.2		Klf8	-0.09					Thop1	91.82	16.17	6.58	13.35
Lrrc7	-0.2		Rxfp1	-0.09					Actr3	84.01	15.99	6.02	10.62
Pou4f2	-0.2		Trim59	-0.09					Fam49b	13.2	1.78	0.92	1.49
Rfc5	-0.2		Dnal1	-0.09					Cd300lf	4.06	0.58	0.26	0.27
Zfp113	-0.2		Tbc1d15	-0.09					Tmem98	3.99	0.85	0.25	0.55
BC030336	-0.2		Elmo1	-0.09					Ppp1r13l	5.4	1.25	0.36	0.65
Rad21	-0.2		Ppp1r3f	-0.09					Olfm1	3.84	0.32	0.24	0.52
Ptk7	-0.2		Mme	-0.09					Rinl	18.73	2.21	1.32	2.12
Fbxo17	-0.2		Ankhd1	-0.09					Nxt2	0.46	0.18	0	0.12
Tpm3	-0.2		Gja6	-0.09					Slc27a4	6.74	0.83	0.45	0.97
Cpne8	-0.2		Ifngr1	-0.09					Adss	23.81	4.29	1.69	3.14
Cryz	-0.2		Magel2	-0.09					Sumf2	22.69	4.1	1.6	3.5
Mdga1	-0.2		Lztfl1	-0.09					Bcr	6.74	0.58	0.45	0.85
Pcx	-0.2		Fastk	-0.09					Trmt1	74.39	13.98	5.34	12.38
Cox10	-0.2		Dtwd2	-0.09					Arrdc4	2.39	0.3	0.14	0.37
Gm16485	-0.2		Casp6	-0.09					Pigh	2.09	0.34	0.12	0.42
Alkbh8	-0.2		Klf9	-0.09					Doc2a	10.77	2.18	0.74	1.32
Oxct1	-0.2		Arrdc1	-0.09					Mef2d	41.03	7.16	2.93	4.49
Atg9a	-0.2		Aph1c	-0.09					9430020K01Rik	6.28	1.05	0.42	0.76
Chst5	-0.2		Serf1	-0.09					Arhgef10l	3.53	0.36	0.22	0.49
Gigyf2	-0.19		Slc25a13	-0.09					Clstn3	4.75	1.02	0.31	0.94
Agbl3	-0.19		Golph3l	-0.09					Icam2	16.58	1.68	1.17	2.51
Dlg4	-0.19		Cyth3	-0.09					Jtb	28.25	6.83	2.01	5.84
Srgap2	-0.19		Amy1	-0.09					Disc1	0.7	0.07	0.02	0.11
Tmem132d	-0.19		Pkn2	-0.09					Zpbp	1.05	0.04	0.3	1.03
Ankrd63	-0.19		Gpr22	-0.09					Fam98b	21.79	5.95	1.55	2.77
Opalin	-0.19		Pgam5	-0.09					Nfu1	32.31	6.42	2.31	5.13
Rit2	-0.19		Micu3	-0.09					Xylb	4.37	0.77	0.28	0.82
Igf2bp1	-0.19		Fgl2	-0.09					Slc25a1	95.34	14.24	6.88	13.34
9430015G10Rik	-0.19		Gtdc1	-0.09					Sh3d20	1.98	0.21	0.11	0.4
Zfp709	-0.19		Ythdc2	-0.09					Fpr1	0.46	0.38	0	0.23
Lpin1	-0.19		Zfp521	-0.09					Nop10	94.28	18.25	6.81	13.56
Fosl2	-0.19		Rundc3b	-0.09					Uchl1	1.18	0.05	0.3	0.17
Rab43	-0.19		Pmepa1	-0.08					Azi1	12.09	2.56	0.84	2
Atg12	-0.19		Tada2b	-0.08					Ubtd1	8.59	1.51	0.59	1.33
Arntl2	-0.19		Arhgef10l	-0.08					Lins2	4.2	0.5	0.27	0.41
Myod1	-0.19		Chd1l	-0.08					Fnbp1	11.77	1.65	0.82	1.32
Slitrk6	-0.19		Fam133b	-0.08					Ptprcap	61.99	6.85	4.47	6.41
Atrn	-0.19		Angpt1	-0.08					Ces3	0.53	0.2	0.08	0
Tbc1d12	-0.19		Btg2	-0.08					Pkn1	39.12	5.84	2.81	4.85
Slc14a1	-0.19		Gabarapl2	-0.08					Gar1	148.68	24.11	10.77	19.19
Cyb5r3	-0.19		Krit1	-0.08					Krtap17-1	0.12	0.05	0	0.47
4933411K16Rik	-0.19		Tomm70a	-0.08					Eif1a	16.06	2.18	1.13	2.21
Dpp10	-0.19		Slc1a1	-0.08					Slc25a37	92.97	1034.91	1278.83	604.68
Gm10621	-0.19		Lrch2	-0.08					Hyou1	56.93	10.5	4.11	7.22
Scly	-0.19		Snrpb2	-0.08					4833418A01Rik	4.51	1.17	0.3	0.47
Sept11	-0.19		Zfp407	-0.08					Surf4	74.3	13.97	5.37	10.55
Leprot	-0.19		Gpr17	-0.08					Alg3	32.29	7.08	2.32	6.26
Slc44a2	-0.19		Gm17175	-0.08					Cdc14a	1.99	0.65	0.11	0.27
Epha3	-0.19		Glp1r	-0.08					Cplx2	2.33	0.19	0.14	0.34
Nab1	-0.19		Dnajc8	-0.08					Nr1d2	0.64	0.09	0.01	0.18
Slc38a1	-0.19		St6galnac5	-0.08					Soat1	3.86	0.54	0.25	0.4
Casp9	-0.19		Zfp871	-0.08					Tbc1d13	35.42	6.06	2.55	4.24
Kifc2	-0.19		Mc5r	-0.08					Man2b2	29.86	5.24	2.14	4.06
Pde3a	-0.19		Tmem30b	-0.08					Ptplb	4.55	1.31	0.3	0.6
Bmpr2	-0.19		Trdmt1	-0.08					Zfp516	3.74	0.51	0.25	0.23
Pus7	-0.19		Reck	-0.08					Tle6	1.15	0.22	0.05	0.34
Fam160a2	-0.19		Hsd17b11	-0.08					Dhrs3	1.87	0.85	0.1	1.21
Igbp1	-0.19		B230217C12Rik	-0.08					Klf4	5.03	0.41	0.33	0.74
Eogt	-0.19		Tnfaip8l3	-0.08					Vdr	0.86	0.12	0.04	0.02
Gpc1	-0.19		Tmigd1	-0.08					Nlgn2	6.56	0.58	0.45	0.57
Ccni	-0.19		Gm10094	-0.08					Panx1	5.9	0.39	0.48	0.53
Csf1	-0.19		Snap91	-0.08					Gphn	5.83	1.71	0.39	0.66
Sh3gl1	-0.19		Tacstd2	-0.08					Tmem184b	9.67	1.37	0.67	1.32
Suox	-0.19		Vstm2a	-0.08					Zbtb39	4.37	0.5	0.32	0.28
Cir1	-0.19		Pfkfb3	-0.08					Sema4d	22.51	3.82	1.61	2.59
Olfr389	-0.19		Tnfaip8l1	-0.08					Mobkl2b	1.6	0.25	0.08	0.22
Mdm2	-0.19		Trmt13	-0.08					Tctex1d2	3.83	0.44	0.25	0.33
Snx33	-0.19		Plek	-0.08					Atp5g1	25.2	7.74	1.81	10.37
Fam219a	-0.19		Gnaq	-0.08					Acbd6	109.03	31.32	7.94	22.52
Rufy2	-0.19		Guf1	-0.08					Hcls1	40.12	4.92	2.9	3.71
Stk35	-0.19		Klf12	-0.08					Gtf2i	65.93	13.29	4.79	8.9
Gm9125	-0.19		Sptbn1	-0.08					Npm3-ps1	0.5	0	0.1	0.55
Wdr76	-0.19		Zfp709	-0.08					Qser1	4.79	0.99	0.32	0.46
Vmn1r51	-0.19		Strbp	-0.08					Mrgpra2	0.45	0	0	0
Syt1	-0.19		Klrc2	-0.08					Gnl3	67.72	11.76	4.92	8.5
Iqsec1	-0.19		Cldn7	-0.08					Fndc3a	4.59	0.81	0.3	0.54
Il33	-0.19		Hoxa4	-0.08					2610524H06Rik	6.62	1.93	0.45	0.85
Kif13a	-0.19		C1qtnf9	-0.08					Prr5	12.62	0.88	0.95	2.12
Six4	-0.19		Slc7a2	-0.08					AI316807	4.07	0.89	0.26	0.53
Npc1	-0.19		Cbl	-0.08					Hes6	35.59	4.29	2.57	5.51
Vmn2r42	-0.19		Styk1	-0.08					Bid	26.93	3.33	1.94	3.26
Il27ra	-0.19		Slc6a6	-0.08					1500001M20Rik	39.94	5.89	2.89	5.12
Pde1c	-0.19		Eif4enif1	-0.08					Rsl1d1	66.58	12.14	4.84	8.63
Scnn1b	-0.19		Snap29	-0.08					Pde4a	5.7	0.5	0.38	0.88
Myrip	-0.19		Tjp2	-0.08					Gm7244	0	0.23	0.54	0
Gucd1	-0.19		Adamts1	-0.08					Bcl2l12	21.09	5.23	1.51	2.94
Loh12cr1	-0.19		Dennd4a	-0.08					Gm266	0.08	0.14	0	0.46
Aldh1a3	-0.19		Alcam	-0.08					Hs1bp3	3.73	0.53	0.24	0.52
Gm9117	-0.19		Cdkl1	-0.08					Srfbp1	13.55	2.65	0.96	1.43
Mak	-0.19		Neurod6	-0.08					Lhfpl2	4	0.47	0.26	0.63
Coro6	-0.19		Gm9125	-0.08					Slurp1	0	0	0	0.46
Gpr157	-0.19		Rarb	-0.08					Cd34	18.01	1.69	1.5	1.28
Dag1	-0.19		D830013O20Rik	-0.08					Crim1	3.58	1.06	0.23	0.49
Ncor1	-0.19		Gm17079	-0.08					Depdc6	0.78	0.21	0.02	0.13
Mocs1	-0.19		Gm9117	-0.08					Fkbp4	295.82	53.71	21.68	42.87
Ppm1k	-0.19		Megf11	-0.08					Plxdc1	1.52	0.35	0.08	0.08
BC049715	-0.19		Zfand3	-0.08					Papss2	2.18	0.22	0.13	0.28
Gm9966	-0.19		2310057M21Rik	-0.08					Zfp11	0.45	0.16	0	0.11
Stxbp5	-0.19		Erich4	-0.08					Patz1	32.65	7.09	2.37	4.04
Zfp398	-0.19		Saysd1	-0.08					BC049715	0.18	0.99	1.23	0.05
Rcan3	-0.19		Mllt10	-0.08					Atp1b2	88.98	22.69	6.51	9.27
Luc7l3	-0.19		Cspp1	-0.08					Mgat5	3.87	0.4	0.25	0.51
Ttll1	-0.19		Sepsecs	-0.08					Dock9	1.49	0.2	0.08	0.16
Tmod3	-0.19		Mrpl39	-0.08					Ldhb	5.77	0.91	0.39	0.52
Dmpk	-0.19		4933426M11Rik	-0.08					Galk1	87.46	14.76	6.41	18.79
Mlec	-0.19		Cftr	-0.08					Tcn2	16.1	1.99	1.15	2.02
Ghdc	-0.19		Sim1	-0.08					Ltv1	26.68	4.79	1.93	2.66
Tdpoz1	-0.19		Hsph1	-0.08					Rilpl2	25.25	3.11	1.83	3.71
Ppp3r2	-0.19		Gabra4	-0.08					Fbxo31	31.8	5.49	2.31	5.21
Slc26a2	-0.19		Arhgap6	-0.08					2810002N01Rik	23.07	6.92	1.67	4.48
Ccdc93	-0.19		Nr2f2	-0.08					Mri1	27.1	4.34	1.96	4.32
Fkbp9	-0.19		Phtf2	-0.08					Ephx2	2.25	0.71	0.13	0.25
Tm9sf4	-0.19		D630036H23Rik	-0.08					Mrps10	28.8	5.87	2.09	5.07
Snapin	-0.19		A130010J15Rik	-0.08					Pvr	1.64	0.37	0.09	0.25
Armc8	-0.18		AA415398	-0.08					Nfkbia	20.73	2.03	1.5	3.5
Mapk8ip1	-0.18		Ube2h	-0.08					App	20.02	3.1	1.44	2.86
Zfp740	-0.18		Tcf3	-0.08					Dgke	1.3	0.18	0.06	0.26
Il10rb	-0.18		Adpgk	-0.08					Hmx2	0.05	0	0.05	0.55
Chdh	-0.18		Vwa5a	-0.08					Klhdc1	1.11	0.5	0.05	0.16
Ssu2	-0.18		Tra2a	-0.08					Lcp2	5.34	1	0.36	1.58
Lancl2	-0.18		Lin28b	-0.08					Sfxn5	1.54	0.1	0.08	0.26
Pdpr	-0.18		Top1	-0.08					Abcb8	32.63	5.68	2.38	3.61
Synj1	-0.18		Mmab	-0.08					Srebf1	83.91	17.68	6.17	12.45
Slc7a2	-0.18		Zfp131	-0.08					Prmt1	223.46	42.05	16.49	32.65
Irf6	-0.18		Grm5	-0.08					A130010J15Rik	1.83	0.34	0.1	0.29
Btbd2	-0.18		Gm17124	-0.08					Mtdh	19.64	3.77	1.42	2.76
Frmd5	-0.18		Pdpn	-0.08					Klhdc5	2.74	0.57	0.17	0.46
Slc12a6	-0.18		Pex3	-0.08					Serpine2	2.22	0.23	0.13	0.26
Rgs21	-0.18		Htr2c	-0.08					Dhtkd1	0.95	0.16	0.04	0.1
Tom1l2	-0.18		Ccdc55	-0.08					Pde2a	10.48	1.34	0.74	1.44
Ptgs1	-0.18		Zfp300	-0.08					Emp3	60.94	12.22	4.48	6.5
Zbtb9	-0.18		Gm17026	-0.08					Ngp	131.49	17.94	9.71	14.55
Ggps1	-0.18		Gtf2i	-0.08					Peo1	19.68	3.36	1.43	2.91
Ednrb	-0.18		Hlf	-0.08					2610301G19Rik	30.1	6.25	2.2	4.23
Samd12	-0.18		Bai3	-0.08					Stim2	6.63	1.79	0.46	0.89
Csad	-0.18		Ubn2	-0.08					Ppih	3.97	1.62	0.26	0.75
Pom121l2	-0.18		Cnot4	-0.08					4930420K17Rik	2.57	0.39	0.16	0.28
Cdc42se1	-0.18		Reps2	-0.08					Tigd2	2.12	0.49	0.12	0.46
Il1f5	-0.18		2810021J22Rik	-0.08					Stx1a	1.88	0.27	0.11	0.34
Ctgf	-0.18		Lpar4	-0.08					Rgs19	28.93	3.61	2.11	3.89
Pfn2	-0.18		Epm2aip1	-0.08					0610010O12Rik	0.45	0.08	0	0.4
Sfrp2	-0.18		Cebpg	-0.08					Fli1	7.91	0.92	0.55	0.87
Mapkapk3	-0.18		Prkar2b	-0.08					Sema6b	6.19	0.56	0.43	0.8
BC005624	-0.18		Nsl1	-0.08					Wdr41	6.88	1.02	0.48	1.34
Sgcz	-0.18		Zfp869	-0.08					Tada1l	18.14	4.81	1.31	3.08
Phox2b	-0.18		Aak1	-0.08					1110021L09Rik	1.41	0.21	0.07	0.21
Gm14137	-0.18		Cxadr	-0.08					Tmem41a	17.19	2.93	1.24	1.73
Cmah	-0.18		Zfp449	-0.08					Hbq1	0.32	4.16	4.96	4.44
C130074G19Rik	-0.18		Wdfy3	-0.08					Ptcd3	33.23	7.64	2.44	4.15
Vps26b	-0.18		Golph3	-0.08					Dusp12	8.49	1.72	0.6	0.75
Parp3	-0.18		Tgfb3	-0.08					Abcc4	5.78	0.78	0.4	0.77
St14	-0.18		Timp3	-0.08					Tymp	10.48	1.43	0.75	2.1
Car4	-0.18		Gm8122	-0.08					Intu	0.88	0.12	0.09	0.03
Rlim	-0.18		Gm8138	-0.08					Yeats2	8.93	2.28	0.63	0.91
Pi4ka	-0.18		Tdpoz1	-0.08					Casz1	1.96	0.15	0.11	0.36
Pcsk5	-0.18		Mycl	-0.08					2700007P21Rik	3.56	1	0.23	0.51
Apobec3	-0.18		N4bp1	-0.08					Akr1e1	5.13	1.09	0.35	0.6
Nabp1	-0.18		Birc5	-0.08					Ocrl	3.16	0.46	0.2	0.22
Spock3	-0.18		Rtn1	-0.08					Ywhaz	65.95	12.27	4.88	9.82
Wdr89	-0.18		Mettl10	-0.08					Dennd4b	12.38	2.66	0.89	1.29
Elavl3	-0.18		Gm3072	-0.08					Rps6ka6	2.3	0.47	0.14	0.15
Ccne2	-0.18		Clic4	-0.08					Ruvbl2	210.24	34.7	15.64	25.95
Ikzf3	-0.18		Ccrl2	-0.08					3110043O21Rik	1.49	0.4	0.08	0.46
Cdk13	-0.18		Adcy1	-0.08					Syne1	5.14	0.9	0.35	0.36
Zfp664	-0.18		Asb13	-0.08					Snapc4	21.48	3.75	1.57	2.91
Samhd1	-0.18		Sestd1	-0.08					Gsto1	49.54	8.83	3.66	8.37
Csrnp3	-0.18		Gm8094	-0.08					Wdr74	64.9	12.52	4.81	12.12
Mcoln3	-0.18		Olfr1167	-0.08					Zfp239	3.56	1.14	0.23	0.76
Elac2	-0.18		Gm8212	-0.08					Zhx1	6.95	1.4	0.49	0.88
Ptrf	-0.18		Spats2	-0.08					Mrps18b	69.38	15.74	5.15	10.12
Stat6	-0.18		Ppard	-0.08					Cyth4	22.77	2.59	1.67	2.85
Lonrf2	-0.18		Cd200	-0.08					Ptbp2	2.01	0.44	0.12	0.39
Asf1b	-0.18		Gm17078	-0.08					Anapc4	14.73	4.1	1.07	2.57
Ppp1r3a	-0.18		Olfr536	-0.08					Xpo5	36.03	7.76	2.66	4.59
BC106179	-0.18		Sbf2	-0.08					Pde3b	4.59	0.44	0.31	0.62
Tob2	-0.18		Plcb4	-0.08					Rrs1	61.72	8.08	4.58	8.56
Ankrd34a	-0.18		Neb	-0.08					Wwc2	5.19	0.57	0.36	0.58
Calcrl	-0.18		Nfya	-0.08					Hsp90ab1	1390.53	254.78	103.93	206.72
Gja1	-0.18		Cnpy1	-0.08					Cdk10	19.1	3.84	1.4	2.9
Cd244	-0.18		Ppat	-0.08					Rai1	18.23	3.71	1.33	1.97
Nebl	-0.18		Zfp800	-0.08					Rg9mtd1	9.96	2.31	1.29	0.71
Tmem230	-0.18		Spag9	-0.08					Cort	0.2	0.09	0	0.45
Plxnd1	-0.18		Ms4a6c	-0.08					Lass6	1.6	0.19	0.13	0.08
Sox21	-0.18		N6amt1	-0.08					Rpp38	5.21	1.61	0.36	0.47
Sec24d	-0.18		Tmem144	-0.08					Ero1l	21.69	4.65	1.59	2.73
Scn2a1	-0.18		Rap2a	-0.08					Prpsap2	10.71	1.92	0.77	1.81
Npas2	-0.18		Klkb1	-0.08					Slc25a22	17.54	3.15	1.28	3.01
Sacs	-0.18		Vsx1	-0.08					Uba6	1.93	0.36	0.11	0.14
Adnp2	-0.18		Tardbp	-0.08					Doc2g	4.73	0.92	0.32	0.61
Odam	-0.18		Gm7980	-0.08					Bcl7a	20.54	5.13	1.5	3.05
Unkl	-0.18		Ifi203	-0.08					Itgax	0.77	0.15	0.06	0.02
Gja5	-0.18		Lats1	-0.08					Galnt3	0.53	0	0.06	0.18
Kank2	-0.18		Anks1b	-0.08					Guca1b	0.51	0.33	0.17	0
C030017K20Rik	-0.18		Bach1	-0.08					Cct6a	162.09	35.02	12.12	21.8
Irs4	-0.18		Pnn	-0.08					Rnf144b	2.73	0.3	0.17	0.19
Camk2n1	-0.18		l7Rn6	-0.08					Mta1	102.45	23.79	7.66	14.67
Alox5ap	-0.18		Smad7	-0.08					Gart	129.73	25.01	9.71	16.8
B4galnt2	-0.18		Lin54	-0.08					Cbl	8.19	2.24	0.84	0.58
4930506M07Rik	-0.18		Gm12258	-0.08					Zfp248	0.44	0.1	0	0
Tmem110	-0.18		Ctnna2	-0.07					1700030K09Rik	6.16	0.79	0.43	0.9
Nek7	-0.18		Gm8068	-0.07					Pnpt1	10.47	2.63	0.75	1.65
Tlk1	-0.18		Gm21977	-0.07					Fgd2	11.09	1.22	0.8	1.93
Pomt1	-0.18		Atad5	-0.07					Alg5	12.21	2.07	0.88	2.73
Cd300e	-0.18		Gm8082	-0.07					Cd52	46.38	4.33	3.45	7.8
Ogdh	-0.18		Gm17027	-0.07					Xlr4c	0.44	0	0	0
Ncald	-0.18		Gm8005	-0.07					Atp13a3	12.79	4.1	0.93	1.25
Rad9b	-0.18		Smad1	-0.07					Dennd2d	1.97	0.41	0.12	0.18
Pilra	-0.18		Als2cl	-0.07					Set	79.14	12.05	5.92	9.09
Lmbr1	-0.18		Mc4r	-0.07					Muc20	0.53	0	0.03	0.05
Cep104	-0.18		Xkr6	-0.07					R3hcc1	20.27	3.71	1.49	2.84
Prlr	-0.18		Mab21l2	-0.07					Galnt12	0.96	0.13	0.04	0.18
Dsg1a	-0.18		Gad1-ps	-0.07					Prmt5	62.27	9.84	4.65	8.58
Slco2a1	-0.18		Gm7954	-0.07					Aldh1a7	0.51	0.08	0.08	0
Mdga2	-0.18		Gm7970	-0.07					Cebpd	11.95	0.86	1	1.67
Tdgf1	-0.18		Gm6871	-0.07					Casp1	1.62	0.2	0.16	0.08
Stxbp5l	-0.18		Sept9	-0.07					Tspan4	23.32	4.52	1.72	6.46
Pip5k1b	-0.17		Med14	-0.07					Itgal	16.65	2.65	1.22	1.74
Abcg4	-0.17		Rabgap1	-0.07					Ankrd10	42.84	9.22	3.19	6.94
Sp8	-0.17		Spcs1	-0.07					Zyx	62.55	7.6	4.68	11.21
Rabgef1	-0.17		Tfap2c	-0.07					Tnfrsf1b	7.77	0.9	0.55	0.87
Polr3h	-0.17		Ing1	-0.07					Ptov1	60.98	11.94	4.56	11.73
Elfn2	-0.17		Ube2i	-0.07					Ltbr	14.02	1.9	1.02	3.48
Tnfrsf26	-0.17		Atad2	-0.07					Rtn4ip1	9.38	2.49	0.67	1.78
Lamb3	-0.17		Kif11	-0.07					Acad8	6.7	0.99	0.47	0.82
Trim47	-0.17		Tbc1d24	-0.07					Rabep2	6.34	1.01	0.45	1.53
Ermard	-0.17		Adap2	-0.07					Rangrf	91.83	8.44	6.9	15.65
Mllt10	-0.17		Gm3055	-0.07					Pgcp	1.31	0.3	0.07	0.12
Itpripl1	-0.17		Klri2	-0.07					Slc24a6	14.79	1.57	1.08	1.59
Endou	-0.17		Ahr	-0.07					1110008L16Rik	4.99	1.14	0.34	0.56
Ddx17	-0.17		Zfp781	-0.07					Trim3	2.15	0.49	0.13	0.32
Doc2b	-0.17		Kctd3	-0.07					Tm9sf3	15.33	3.98	1.13	2.32
Brd4	-0.17		Pcdh7	-0.07					Prdx5	128.64	21.59	9.7	26.49
Srrd	-0.17		Nptxr	-0.07					Zfp319	3.18	0.59	0.21	0.47
Gsg1l	-0.17		Tab2	-0.07					Ubl3	15.58	2.42	1.15	1.85
Rasd2	-0.17		Nup35	-0.07					Acvr1b	4.03	0.58	0.27	0.77
Becn1	-0.17		Wsb1	-0.07					Rpn1	83.11	15.34	6.26	12.45
Eml5	-0.17		1700013F07Rik	-0.07					Gmfb	8.58	2.08	0.62	0.98
Twistnb	-0.17		Hdac3	-0.07					Aprt	214.43	31.89	16.2	38.36
Slurp1	-0.17		Nr1i2	-0.07					Far2	1.84	0.3	0.11	0.26
Dhrs3	-0.17		Sh3kbp1	-0.07					Mapkapk2	54.34	7.22	4.08	6.82
Ovol1	-0.17		Dnajb4	-0.07					Fam129b	10.66	1.24	0.77	1.53
Nek9	-0.17		Dusp7	-0.07					L3mbtl2	30.35	7.83	2.27	5.29
Gpr149	-0.17		Eif3e	-0.07					Acads	44.94	7.72	3.37	6.68
Mrpl22	-0.17		Gm8165	-0.07					Crip1	99.89	14.82	7.54	16.14
Twsg1	-0.17		Gm7945	-0.07					Ipo8	11.51	3.04	0.84	1.18
Bst1	-0.17		RP23-113N18.1	-0.07					Aldh18a1	73.1	16.16	5.51	8.94
Lemd2	-0.17		Gm7951	-0.07					Vdac2	83.04	19.75	6.27	9.58
Dpp9	-0.17		Atp6v0c	-0.07					Ube2q2	7.54	2.39	0.54	1.39
Arrdc4	-0.17		Gm8020	-0.07					Pafah1b3	29.11	4.06	2.17	4.72
Map3k7cl	-0.17		Lrrc3	-0.07					Gpihbp1	0.07	0.24	0	0.44
Nid2	-0.17		Azi2	-0.07					Hmgxb3	13.3	2.68	0.98	2.07
Slc35d3	-0.17		Zfp612	-0.07					Yars2	26.26	5.55	1.96	4.42
Nicn1	-0.17		Evi2b	-0.07					Rilp	0.44	0.13	0	0.4
Brwd3	-0.17		Gucy1a3	-0.07					Ptk2b	24.15	2.64	1.8	2.99
Cmtm6	-0.17		BC007180	-0.07					Tbc1d2	3.68	0.25	0.25	0.35
Cdk14	-0.17		Pcdh11x	-0.07					Zyg11b	2.03	0.34	0.12	0.21
Mblac2	-0.17		Cdhr1	-0.07					Eif4b	190.59	38.85	14.44	23.64
Tcn2	-0.17		Gm6482	-0.07					Prpf19	202.04	41.11	15.32	25.15
Trim16	-0.17		Map3k5	-0.07					6720401G13Rik	2.62	0.61	0.17	0.34
Pqlc1	-0.17		Dnajc5	-0.07					C030006K11Rik	25.92	4.55	1.94	2.98
Col6a6	-0.17		Ubn1	-0.07					Heatr3	30.82	4.85	2.31	3.15
Tacr1	-0.17		Gcc1	-0.07					Pdia4	34.75	4.88	2.61	5.36
mt-Nd5	-0.17		Slc30a10	-0.07					Pak1	10.32	0.9	0.75	0.76
Ubtd2	-0.17		Itga6	-0.07					Cnn3	28.81	5.25	2.16	4.02
Fat3	-0.17		Scamp5	-0.07					1600027N09Rik	13.83	2.62	1.02	2.4
H2-D1	-0.17		Sbno1	-0.07					Lmf1	10.91	2.44	0.8	2.21
Fam212b	-0.17		Ppp4r2	-0.07					Bckdha	31.98	6.65	2.4	6.62
Has3	-0.17		Mex3c	-0.07					Bambi	0.82	0.13	0.03	0.14
Evpl	-0.17		Slc15a4	-0.07					Casd1	4.43	1.24	0.3	0.53
Foxn4	-0.17		Mfsd11	-0.07					Asb16	2.69	0.16	0.28	0.2
Tstd2	-0.17		Klf5	-0.07					Gemin8	9.89	1.73	0.78	0.71
Gm16314	-0.17		Ttf1	-0.07					St6galnac4	17.2	1.64	1.28	2.16
Lypd1	-0.17		Cwc25	-0.07					Qdpr	52.84	8.35	3.99	9.23
Dlst	-0.17		Nfic	-0.07					Srl	1.45	0.2	0.08	0.22
Ocrl	-0.17		Bmx	-0.07					Phkb	5.25	1.4	0.37	0.46
Abhd12	-0.17		Klhl24	-0.07					Blk	0.43	0.02	0	0
Nt5c1a	-0.17		Mrgprx2	-0.07					Zmiz1	22.11	5.34	1.65	2.11
Slc25a19	-0.17		Smo	-0.07					Nthl1	12.6	1.08	0.93	1.17
Trip4	-0.17		Mrpl22	-0.07					Spnb2	9.88	1.39	0.72	0.86
Ppp1r3c	-0.17		Ino80	-0.07					Myadm	7.64	1.52	0.55	1.04
Nrarp	-0.17		Zic5	-0.07					Pccb	11.1	3.35	0.81	1.74
Gpr132	-0.17		Gmeb2	-0.07					Ptk7	8.25	1.18	0.6	1.03
Apbb2	-0.17		Ccna2	-0.07					Diap2	0.69	0.05	0.02	0.05
Barx1	-0.17		Pigh	-0.07					Shkbp1	36.51	8.49	2.76	5.85
Sec61a2	-0.17		Edem3	-0.07					Lrrc16b	4.81	0.85	0.33	0.75
Nfam1	-0.17		G3bp2	-0.07					5930434B04Rik	13.08	2.18	0.97	1.9
Ralb	-0.17		Zfx	-0.07					Fndc3b	1.79	0.43	0.1	0.21
Nudt16	-0.17		Bace1	-0.07					Mtap1s	47.66	9.94	3.61	6.53
Wipf1	-0.17		Ifih1	-0.07					Smyd3	3.78	0.54	0.26	0.66
Dzip3	-0.17		Zak	-0.07					Jakmip1	1.72	0.17	0.1	0.36
Zc3hav1l	-0.17		Spc25	-0.07					Adsl	86.27	15.3	6.58	11.09
Pvrl3	-0.17		Angptl7	-0.07					Zfp36l2	130.48	26.12	9.96	16.14
Patl1	-0.17		Krr1	-0.07					Nnt	8.54	1.41	0.62	0.65
Col4a6	-0.17		Ptk2	-0.07					Zfp422	5.62	0.72	0.4	0.48
Vwde	-0.17		Glrp1	-0.07					Tbrg4	87.23	18.47	6.66	12.28
Zkscan17	-0.17		Hecw2	-0.07					Zc3h8	6.52	1.16	0.47	0.81
Gtf2a1	-0.17		Dnaja2	-0.07					Ly96	0.43	0.1	0	0
Ap3b1	-0.17		Adnp	-0.07					Scnn1a	1.31	0.06	0.07	0.28
Mpp2	-0.17		Smok2a	-0.07					Tirap	4.7	0.82	0.45	0.32
Slc25a44	-0.17		Kcnq2	-0.07					Pi16	5.62	0.39	0.48	0.63
Sun1	-0.17		Ccdc59	-0.07					D10Wsu102e	11.53	2.36	0.85	1.11
Rad50	-0.17		Grk1	-0.07					Cd93	3.54	0.56	0.24	0.28
Bptf	-0.17		Arhgef18	-0.07					Parn	18.52	4.1	1.39	3.34
Zcchc16	-0.17		Sh3gl2	-0.07					Rars	48.71	10.41	3.71	6.8
Tpst2	-0.17		Spry2	-0.07					Nudt18	2.02	0.34	0.12	0.43
Lrrc66	-0.17		Kcnq3	-0.07					Pdia6	98.83	16.77	7.57	16.99
Cdc42se2	-0.17		Nyap2	-0.07					Atpaf1	8.68	1.98	0.63	1.83
Caprin1	-0.17		Mef2d	-0.07					Slfn3	3.94	1.57	0.5	0.26
Lzic	-0.17		Ralgds	-0.07					1700125D06Rik	0.29	1.56	3.07	4.39
Kif11	-0.17		Fam43a	-0.07					Cox18	10.54	4.3	0.78	3.35
Atp8b4	-0.17		Gm10032	-0.07					Rsrc1	5.66	1.15	0.4	0.73
Htr2c	-0.17		Mppe1	-0.07					Pus7	16.86	2.65	1.27	1.89
Wnk1	-0.17		Naalad2	-0.07					4930455F23Rik	3.81	1.09	0.26	0.95
Tmtc3	-0.17		Mylk3	-0.07					Cacybp	76.61	18.74	5.87	8.4
Sesn3	-0.17		Zbtb18	-0.07					Def8	14.94	2.53	1.12	1.7
Zbtb39	-0.16		Nr1d2	-0.07					Slc25a32	4.82	1.16	0.34	1.16
Gabrb3	-0.16		Wasl	-0.07					Asrgl1	18.67	3.36	1.41	2.89
Zmat4	-0.16		Ddn	-0.07					Slc29a3	4.39	0.64	0.31	0.33
Jdp2	-0.16		Tmem35	-0.07					Vps37d	0	0.06	0	0.44
Golga1	-0.16		Zfp385b	-0.07					Slc25a43	0.51	0	0.16	0.16
C3ar1	-0.16		Gm9923	-0.07					Klf2	9.02	0.94	0.66	1.78
Clrn1	-0.16		Ly6g6e	-0.07					Pld4	28.19	3.48	2.14	4.91
Heca	-0.16		Itgb3	-0.07					Sp100	2.59	0.16	0.18	0.16
D3Ertd751e	-0.16		Tmprss11g	-0.07					Rps6ka3	4.7	1.44	0.33	0.5
Ubxn2b	-0.16		Itga2	-0.07					Mpi	9.39	1.56	0.69	1.37
Lgi3	-0.16		Evx2	-0.07					Dcun1d4	1.2	0.16	0.06	0.16
Dirc2	-0.16		Gpn3	-0.07					Tnpo1	18.36	4.04	1.39	1.78
Msi2	-0.16		Med6	-0.07					Patl1	10.49	2.83	0.78	1.26
Nudt12	-0.16		Chsy1	-0.07					Abcc1	8.66	1.48	0.64	1.05
6430548M08Rik	-0.16		AU018091	-0.07					Trim35	17.23	1.89	1.3	2.19
Dmtn	-0.16		Utrn	-0.07					Gm4535	15.17	1.39	1.14	2.58
Gps1	-0.16		Rgs5	-0.07					Chchd4	34.7	6.17	2.65	4.66
Zfp608	-0.16		Gpr119	-0.07					Tspan13	12.39	1.84	0.93	1.54
Mthfsd	-0.16		Basp1	-0.07					Ubfd1	12.98	3	0.97	1.72
Icos	-0.16		Diap2	-0.07					Ccng1	11.89	2.76	0.89	1.31
Kif13b	-0.16		Vmn1r180	-0.07					Ldhc	0.43	0.08	0	0.09
Enox2	-0.16		Ets1	-0.07					Suclg2	25.14	4.88	1.91	3.43
Ccdc116	-0.16		Ddx21	-0.07					Ralb	14.14	2.2	1.06	2.21
St6galnac5	-0.16		Rfx3	-0.07					Fam105a	6.07	1.02	0.44	0.83
Insig2	-0.16		Trpc1	-0.07					Cyp2d10	0.06	0.62	0.05	1.11
Plekhh2	-0.16		Gm21975	-0.07					Zfp608	2.4	0.36	0.15	0.31
Fkbp1a	-0.16		Cldn12	-0.07					Tsr2	6.75	1.02	0.49	0.68
Ano7	-0.16		Eif1	-0.07					Uck2	106.72	18.36	8.24	13.05
Zfp146	-0.16		Ezh1	-0.07					Hspa8	2244.74	495.46	173.98	271.29
Pcdhb14	-0.16		Zfyve28	-0.07					Plcb3	8.63	1.03	0.64	1.29
Efnb1	-0.16		Grid2	-0.07					2200002D01Rik	0.26	0.23	0	0.43
Dhx35	-0.16		Zbtb2	-0.07					Myo7a	10.81	1.69	0.81	1.41
Evx1	-0.16		Atp2b4	-0.07					Slc41a1	2.3	0.46	0.15	0.42
Pitx1	-0.16		Fgf12	-0.07					Fam86	15.19	1.87	1.15	1.82
Fam189a2	-0.16		Zbtb20	-0.07					Nudc-ps1	198.31	49.29	15.36	31.75
Trim33	-0.16		Exo1	-0.07					Ttl	2.86	0.7	0.19	0.72
Keap1	-0.16		Lrrc18	-0.07					A830093I24Rik	0.42	0.05	0	0
Mbp	-0.16		Cacnb4	-0.07					Lap3	35.81	5.23	2.75	4.67
Hnf1a	-0.16		Arhgap29	-0.07					Slc2a8	13.5	3.17	1.02	3.67
Mul1	-0.16		Atp8b1	-0.07					Lin28b	8.21	2.47	0.61	0.96
Tigd2	-0.16		Tmem106b	-0.07					A830007P12Rik	11.62	1.47	0.87	1.73
Dek	-0.16		Kcnip2	-0.07					Mmachc	9.4	1.56	0.7	1.18
Arhgef17	-0.16		Pikfyve	-0.07					Chpf	6.55	1.05	0.48	0.57
Apoo	-0.16		Pcgf5	-0.07					L3mbtl3	2.38	0.27	0.15	0.17
1700084C01Rik	-0.16		Pcdhb9	-0.07					Cyp2c68	0.49	0.44	0.35	0
Zfp111	-0.16		H1f0	-0.07					Lass5	6.38	0.76	0.46	1.08
1700016H13Rik	-0.16		Tmem189	-0.07					Bpgm	15.04	62.43	193.76	133.66
Nrp2	-0.16		Kif16b	-0.07					Ankrd52	47.08	11.65	3.63	5.1
Smug1	-0.16		Tmem186	-0.07					Taf4b	1.57	0.13	0.13	0.08
Pgap1	-0.16		Mrc1	-0.07					Rrn3	31.41	7.12	2.41	4.52
AI593442	-0.16		Wdr37	-0.07					Syncrip	17.55	4.79	1.33	2.99
Ppp2r2c	-0.16		Dtd2	-0.07					Plxna1	5.52	1.06	0.4	0.81
Kif1b	-0.16		Tmem245	-0.07					Eml3	37.63	7.78	2.9	4.3
Tet2	-0.16		Arhgef12	-0.07					Rpl15	8.07	1.83	0.6	0.63
Fign	-0.16		Crispld1	-0.07					Trim28	258.19	52.04	20.1	39.82
Cyp39a1	-0.16		Zfp219	-0.07					Plcl2	6.46	1.35	0.69	0.47
Slc37a3	-0.16		Ndrg4	-0.07					Plekha2	3.02	0.38	0.2	0.34
Lpin2	-0.16		Ndst3	-0.07					Mkl1	13.66	1.84	1.03	1.95
Foxo1	-0.16		Armc10	-0.07					Pycard	17.26	2.23	1.31	2.31
Luc7l2	-0.16		Cdk15	-0.07					Leap2	0.22	0.5	0.19	0
Dnaic2	-0.16		Clcn3	-0.07					Surf6	26.42	4.95	2.03	3.58
Fam115c	-0.16		Adam28	-0.07					Acsl3	6.24	1.11	0.45	0.85
Lonrf1	-0.16		Twist1	-0.07					Rrp7a	17.98	3.4	1.37	3.36
Tmem56	-0.16		Dpm1	-0.07					Mtap7d1	20.35	3.92	1.56	3.39
Rfx5	-0.16		Phf13	-0.07					Dpm3	91.57	30.82	7.12	25.65
E130208F15Rik	-0.16		Dcaf17	-0.07					Gtpbp4	23.3	3.74	1.79	2.42
Mkl2	-0.16		Irf2bp2	-0.07					Cytip	2.1	0.24	0.14	0.13
Cdkl1	-0.16		Pank3	-0.07					Hells	9.63	3.1	0.72	1.13
Crispld2	-0.16		Gm16506	-0.07					Pdia3	92.47	18.12	7.19	13.06
Rfx7	-0.16		1190002N15Rik	-0.07					Nol9	36.19	7.39	2.8	4.45
Nxpe3	-0.16		Frmd6	-0.07					Gimap9	3.78	0.54	0.39	0.26
Inpp1	-0.16		Sv2b	-0.07					Amz2	11.88	2.88	0.9	1.84
Smpd4	-0.16		Hyal6	-0.07					Ddx54	63.81	11.87	4.96	10.26
Invs	-0.16		Prep	-0.06					Tgm1	3.11	0.64	0.21	0.36
Mrgpre	-0.16		Hilpda	-0.06					Ubqln4	53.98	12.05	4.19	7.41
Il22ra2	-0.16		Slc38a2	-0.06					Aqp11	10.4	1.77	0.78	1.11
Hnrnpa3	-0.16		Ndfip1	-0.06					Hemk1	4.26	0.82	0.76	0.29
Otx1	-0.16		Slitrk4	-0.06					1700001P01Rik	0.51	0	0.07	0.19
Cxcl10	-0.16		Hist2h4	-0.06					Gnal1	33.53	4.18	2.59	5.56
Eaf1	-0.16		Galnt7	-0.06					Itpr3	3.77	0.34	0.26	0.41
Fam32a	-0.16		Tlr9	-0.06					Nudt16l1	33.99	7.99	2.63	8.42
Tgfbr2	-0.16		Gclm	-0.06					Larp4	9.34	2.16	0.7	1.02
Avl9	-0.16		Fam173b	-0.06					Atg3	13.06	2.51	0.99	2.56
Dpep1	-0.16		Fam208a	-0.06					Lrrc61	3.69	0.62	0.26	0.42
Vps13a	-0.16		Casc5	-0.06					Zfp120	1.03	0.12	0.05	0.11
Diap2	-0.16		Prkg2	-0.06					Cdk4	251.61	56.55	19.68	38.11
Arhgap26	-0.16		Psma3	-0.06					Ddx55	15.78	3.99	1.2	2.94
Slc25a20	-0.16		Il1rl1	-0.06					Mink1	16.47	3.15	1.26	1.64
Ddx41	-0.16		Dach1	-0.06					Tef	5.98	0.74	0.44	0.77
4930523C07Rik	-0.16		0610030E20Rik	-0.06					Wdr18	71.97	14.73	5.61	10.77
Scrt1	-0.16		Mms22l	-0.06					Nudt2	10.45	2	0.79	1.69
Stk38l	-0.16		Zfp287	-0.06					AI894139	8.87	1.58	0.66	1.1
Mylk2	-0.16		RP23-131H5.1	-0.06					D5Wsu178e	6.44	1.86	0.47	1.03
Zscan25	-0.16		Lrit1	-0.06					Rab32	9.02	2.37	0.67	1.44
Fbxl2	-0.16		Zbtb38	-0.06					Clec4g	0.33	0.43	0	0.32
Glcci1	-0.16		Slc12a1	-0.06					Phf20	4.39	0.91	0.31	0.37
2810417H13Rik	-0.16		Zfp248	-0.06					Hsph1	69.18	12.25	5.4	10
Vps29	-0.16		Nfyb	-0.06					B3gnt8	4.74	0.51	0.34	0.87
Fer	-0.16		Syf2	-0.06					4930572J05Rik	36.49	9.09	2.83	6.3
Ptbp3	-0.16		Rnf145	-0.06					Aebp2	8.84	2.18	0.66	1.19
Satb2	-0.16		Zfand5	-0.06					Rabep1	4.65	1.4	0.33	0.55
Dnajb12	-0.16		Nacc2	-0.06					Zscan12	1.83	0.71	0.33	0.11
C87414	-0.16		Hey1	-0.06					Gk5	0.64	0.04	0.02	0.09
Gas7	-0.16		Cadm2	-0.06					Wdr75	25.65	3.82	1.98	2.87
Itga6	-0.16		Ncam2	-0.06					Ccdc116	2.37	0.23	0.15	0.22
Csdc2	-0.16		Egr3	-0.06					Bcat2	88.05	14.47	6.89	13.5
Inhba	-0.16		Bcap29	-0.06					Inpp5a	4.09	1.01	0.29	0.71
Slc1a3	-0.16		Katnbl1	-0.06					Pdrg1	41.64	9.25	3.24	7.38
Yae1d1	-0.16		Prrg4	-0.06					Zfp330	23.45	7.23	1.81	3.11
Sp1	-0.16		Pgr15l	-0.06					Prelid2	15.5	1.69	1.19	3.24
Ino80	-0.15		Zcchc16	-0.06					Spats2	6.25	1.03	0.46	0.91
Nup153	-0.15		Mmgt1	-0.06					Tnfsf13b	0.49	0	0.05	0
Sbf2	-0.15		Vwc2l	-0.06					Gpam	10.49	2.53	0.79	1.08
Trim44	-0.15		Nos2	-0.06					Mical1	10.11	1.37	0.76	1.27
Bmp2	-0.15		Smc3	-0.06					Fbxl5	3.89	1.17	0.27	0.61
Fbxo27	-0.15		Rngtt	-0.06					Mett11d1	12.38	2.23	0.94	2.06
Dnah17	-0.15		Bag3	-0.06					Gm12657	0.18	0.49	0.46	0
Nfix	-0.15		9230019H11Rik	-0.06					Aipl1	0.42	0.06	0	0
Cecr2	-0.15		Tram1l1	-0.06					Khk	61.77	9.83	4.83	8.66
Rbp3	-0.15		Tcf20	-0.06					Ddx10	11.74	1.27	0.89	1.73
Osbpl6	-0.15		Echdc1	-0.06					Man2a2	7.97	0.67	0.6	0.95
Tnrc6b	-0.15		Syt13	-0.06					Exosc5	113.62	19.73	8.92	17.25
Parn	-0.15		Rtn4	-0.06					Armcx2	7.72	1.13	0.58	1.11
Slc6a17	-0.15		Eif3j1	-0.06					Lilrb4	3.13	0.63	0.21	0.28
Wdr7	-0.15		Rnf185	-0.06					Hpd	0.05	1.22	0.41	1.13
Neurod2	-0.15		Rnf152	-0.06					Spry4	1.54	0.28	0.09	0.21
2310014L17Rik	-0.15		Rab39	-0.06					Lnx2	6.97	1.62	0.52	0.97
Ctdsp2	-0.15		Eif4g3	-0.06					Tgif1	3.14	0.21	0.24	0.68
Mat2a	-0.15		Notch1	-0.06					Sh2d4a	13.93	1.89	1.07	1.39
Cacul1	-0.15		Scn4b	-0.06					Zscan2	1.9	0.14	0.12	0.24
Pi15	-0.15		Rsad2	-0.06					Xrcc4	0.49	0.22	0.23	0
Xpnpep3	-0.15		Gm11110	-0.06					Nhp2	171.65	31.68	13.54	28.94
Gm12258	-0.15		Dlx2	-0.06					Tiam1	7.95	1.76	0.6	1.02
[truncated: 17,566 more rows]
